# Supplementary material for: Inferring Population Genetic Structure in Widely and Continuously Distributed Carnivores: The Stone Marten (Martes foina) as a Case Study
Source: PLoS One. 2015 Jul 29;10(7):e0134257. doi: 10.1371/journal.pone.0134257 (PMC4519273; doi:10.1371/journal.pone.0134257)
Supplement: S1 Table — (XLSX) [file pone.0134257.s001.xlsx]

## Sheet: s1
Table S1. Information on the 352 stone marten specimens analysed in this study. Given are, for each individual, the sample codes, localities, coordinates, sample donor, mtDNA haplotype, and genotypes for the 23 microsatellite loci.
ID	Code 1	Code 2	Autonomous Comunity	Province	UTM X	UTM Y	Collector /Institution	Type of collection	Permission reference	Haplotype	Mlut27		Mel1		Mf1.1		Mf4.17		Mf8.10		Lut453		Ma1		Mf1.18		Mf3.7		Mf8.8		Mp0059		Lut615		Ma2		Mf1.11		Mf2.13		Mf3.2		Mf6.5		Mvi072		Lut435		Mf1.3
1	E-11	133/06	Pais Vasco	Álava	526646	4717896	WRC Mártioda	Obtained from WRCs	no permission required	H_2-KM972578	188	188	272	272	160	160	210	210	132	136	106	106	205	211	157	157	189	193	223	243	146	146	117	117	178	178	213	213	293	293	158	162	231	235	268	272	138	140	204
2	E-23	M498	Castilla León	León	310915	4748790	UPF	Road-killed individual	no permission required	H_1-KM972577	196	196	272	272	164	164	222	222	136	140	104	106	205	205	157	157	189	189	235	247	146	150	117	117	178	180	213	213	289	293	154	158	235	235	270	272	136	136	208
3	E-27	MF-09	Pais Vasco	Álava	497400	4761000	Enrique Arberas	Road-killed individual	no permission required	H_2-KM972578	196	196	264	272	160	164	210	210	140	144	106	106	205	213	157	161	193	193	231	239	142	150	117	117	178	182	213	213	285	293	158	162	231	235	268	270	136	138	204
4	E-28	MF-10	Pais Vasco	Álava	496000	4777000	Enrique Arberas	Road-killed individual	no permission required	H_7-KM972583	188	196	272	272	160	164	210	214	140	144	106	106	213	213	157	161	193	193	239	243	142	152	117	117	180	180	213	213	289	293	154	158	235	235	268	270	136	138	208
5	E-37	119-KA	Pais Vasco	Bizkaia	481300	4787800	Eneko Díaz Meñaka	Road-killed individual	no permission required	-	188	196	272	272	160	160	210	226	140	140	106	106	205	213	157	157	189	193	239	239	150	152	119	119	180	180	213	213	293	293	154	158	239	239	268	268	138	140	208
6	E-38	16-SG	Galicia	Lugo	13520	4658751	SGHN	Road-killed individual	no permission required	H_1-KM972577	188	188	268	268	164	164	214	214	-	-	106	110	213	213	157	161	189	193	239	239	142	142	117	117	180	180	213	213	293	293	154	154	-	-	268	268	138	140	220
7	E-41	7 BUR	Castilla León	Burgos	454370	4769721	Gerardo Dominguez	Road-killed individual	no permission required	H_2-KM972578	188	196	268	272	160	164	210	222	132	132	106	106	205	213	157	161	189	189	239	243	142	150	117	117	180	180	209	213	289	289	158	158	235	235	268	268	136	138	204
8	E-42	8 BUR	Castilla León	Burgos	449056	4749193	Gerardo Dominguez	Road-killed individual	no permission required	H_2-KM972578	188	196	272	272	160	160	206	234	132	132	106	110	205	205	157	157	189	189	231	243	146	146	117	117	180	180	209	209	289	289	154	158	231	235	268	268	136	138	204
9	E-45	3NAt-MF	Navarra	Navarra	551535	4707031	Fermín Urra.VRFN	Road-killed individual	no permission required	-	188	196	264	272	160	160	214	222	132	140	110	110	205	205	157	157	193	197	227	243	146	152	117	117	178	180	213	213	293	293	154	158	231	231	268	268	138	138	216
10	E-48	2JNA	Asturias	Asturias	258110	4797691	Alberto Fdz. Gil. Univ. Oviedo	Road-killed individual	no permission required	H_1-KM972577	188	196	272	272	160	160	202	226	132	144	106	106	213	213	157	161	189	189	243	243	146	152	117	117	180	180	213	213	289	293	158	158	239	243	268	270	138	138	204
11	E-49	4JNA	Castilla León	Burgos	451512	4749124	Alberto Fdz. Gil. Univ. Oviedo	Road-killed individual	no permission required	H_2-KM972578	188	196	272	272	160	164	214	226	132	132	106	106	205	213	157	157	189	189	223	227	146	146	117	117	180	180	213	213	293	293	158	162	231	231	268	268	136	138	204
12	E-50	7JNA	Asturias	Asturias	257716	4799637	Alberto Fdz. Gil. Univ. Oviedo	Road-killed individual	no permission required	H_1-KM972577	188	196	272	272	160	160	202	226	132	140	106	106	205	213	157	157	189	189	231	243	146	146	117	119	180	180	213	213	289	293	158	158	239	243	268	268	138	138	204
13	E-54	125-KA	Pais Vasco	Bizkaia	489100	4792600	Eneko Díaz Meñaka	Road-killed individual	no permission required	-	188	196	272	272	160	160	226	226	132	144	106	106	205	213	161	161	193	197	239	239	150	152	117	119	180	180	209	209	285	289	158	162	239	239	270	270	136	138	204
14	E-57	27AP	Cataluña	Lleida	773263	4668512	Pere Aymerich	Road-killed individual	no permission required	-	188	188	272	272	160	160	210	234	132	132	106	106	213	213	157	157	193	193	227	239	142	150	117	117	174	180	213	213	297	297	158	162	239	243	268	270	138	140	204
15	E-58	1-TB MF	Cataluña	Girona	965595	4689374	Toni Batet	Road-killed individual	no permission required	H_10-KM972586	188	188	272	274	160	160	206	218	136	144	106	106	211	211	157	161	193	193	231	239	152	152	-	-	178	178	213	213	285	285	158	162	231	239	268	268	138	138	208
16	E-59	66-AIG Mf	Cataluña	Lleida	814561	4715516	Angel Monsó / Pep Gilabert	Road-killed individual	no permission required	H_7-KM972583	188	188	272	272	160	164	214	226	132	144	106	106	211	211	157	161	189	189	235	235	148	150	117	117	178	180	209	209	289	293	158	158	231	247	270	270	136	138	204
17	E-60	RUB20	Pais Vasco	Álava	520355	4741799	Jonathan Rubines	Road-killed individual	no permission required	-	188	188	268	272	160	164	210	210	136	140	106	110	205	205	157	161	193	193	227	239	142	146	117	117	174	178	209	213	293	293	154	158	223	235	270	272	136	138	208
18	E-62	4-EA	Pais Vasco	Álava	500780	4766448	Enrique Arberas	Road-killed individual	no permission required	H_7-KM972583	188	188	272	272	160	164	210	230	132	144	106	106	213	213	157	161	193	193	235	239	142	152	119	121	174	178	213	213	285	293	158	158	231	239	268	268	136	138	204
19	E-64	70-GM	Castilla León	Burgos	466583	4771543	Benjamín Gómez-Moliner	Road-killed individual	no permission required	H_1-KM972577	188	196	272	272	160	164	210	214	132	144	106	106	205	205	157	161	193	193	231	239	146	152	117	119	178	180	213	213	285	293	158	158	235	239	268	268	136	136	204
20	E-74	4RP	Galicia	Pontevedra	42603	4715823	Ruben Portas Pérez	Road-killed individual	no permission required	H_1-KM972577	188	196	268	272	160	164	214	214	140	140	106	110	205	213	157	157	189	189	239	239	146	146	115	119	182	182	213	213	289	289	154	154	235	235	270	270	-	-	204
21	E-75	49-KA	Pais Vasco	Bizkaia	517500	4775000	Francisco José Martínez	Road-killed individual	no permission required	H_7-KM972583	188	188	272	272	160	164	198	230	132	140	106	106	205	213	157	157	193	193	227	231	142	152	119	119	178	178	209	213	289	289	158	158	235	235	268	268	138	138	208
22	E-77	MF-ETX	Navarra	Navarra	567388	4749326	Aritz Ruiz-González	Road-killed individual	no permission required	H_7-KM972583	188	196	264	272	160	164	202	206	132	140	106	110	205	211	157	161	193	193	243	247	146	150	117	119	178	180	209	213	293	293	162	162	223	231	270	270	138	138	208
23	E-78	336/06	Pais Vasco	Álava	522164	4737848	WRC Mártioda	Obtained from WRCs	no permission required	H_8-KM972584	188	196	268	272	160	164	206	210	140	144	106	106	205	211	161	161	189	193	223	231	146	152	117	121	178	180	213	213	293	293	154	166	231	231	268	270	138	138	204
24	E-82	022/07	Pais Vasco	Álava	508300	4761440	WRC Mártioda	Obtained from WRCs	no permission required	H_2-KM972578	188	196	272	272	164	164	198	210	140	140	106	106	205	213	157	161	193	193	235	243	150	150	117	117	178	178	213	213	293	293	154	158	235	239	268	268	138	138	204
25	E-85	042/07	Pais Vasco	Álava	491573	4735126	WRC Mártioda	Obtained from WRCs	no permission required	-	196	196	272	272	160	160	210	234	132	136	106	106	205	211	157	161	189	193	243	243	146	152	117	117	180	180	209	209	285	289	158	166	235	235	268	270	136	138	204
26	E-90	057/07	Pais Vasco	Álava	533107	4736724	WRC Mártioda	Obtained from WRCs	no permission required	H_1-KM972577	188	188	272	276	160	164	202	206	136	140	106	106	205	213	157	157	189	193	231	251	150	152	117	119	180	180	209	213	289	297	162	162	231	231	268	268	136	136	208
27	E-93	217/07	Pais Vasco	Álava	502250	4777706	WRC Mártioda	Obtained from WRCs	no permission required	-	188	196	264	272	160	160	206	210	128	140	106	106	213	215	161	161	189	193	227	231	142	150	117	119	178	178	213	217	289	293	158	166	231	235	268	268	138	138	196
28	E-97	68-KA	Pais Vasco	Bizkaia	520500	4809000	Julio Ruiz Guijarro	Road-killed individual	no permission required	H_7-KM972583	188	188	264	272	160	160	210	210	136	144	106	106	211	213	161	161	189	193	227	227	150	150	121	121	178	178	213	213	293	293	158	162	231	243	268	270	136	138	204
29	E-99	16-IA	Pais Vasco	Bizkaia	484219	4789693	Igor Aguinaco Amigo	Road-killed individual	no permission required	-	188	188	268	272	164	164	218	226	140	140	106	108	205	213	157	161	193	193	239	239	150	152	117	119	178	182	213	213	285	293	158	166	235	235	268	268	138	138	204
30	E-100	12-EA	Pais Vasco	Bizkaia	515235	4807253	Enrique Arberas	Road-killed individual	no permission required	-	188	188	264	264	160	164	210	210	136	136	106	110	205	211	161	161	189	193	223	227	150	152	117	121	178	178	213	213	293	293	158	162	235	243	272	272	138	138	196
31	E-101	11-EA	Pais Vasco	Álava	492464	4772665	Enrique Arberas	Road-killed individual	no permission required	H_7-KM972583	188	188	272	272	160	164	210	214	132	132	106	106	213	215	157	157	193	193	231	243	150	152	119	119	180	180	213	213	285	293	158	158	235	239	270	270	138	138	204
32	E-108	122/08	Pais Vasco	Álava	539089	4733559	WRC Mártioda	Obtained from WRCs	no permission required	-	188	196	268	272	164	164	210	218	132	132	106	106	205	213	157	161	189	193	231	247	142	152	117	117	180	180	209	213	289	289	154	162	231	231	268	270	138	140	204
33	E-109	168/08	Pais Vasco	Álava	489795	4744357	WRC Mártioda	Obtained from WRCs	no permission required	-	188	188	272	272	160	160	202	210	132	140	106	106	205	211	157	161	189	189	231	243	146	152	117	121	178	180	213	213	293	293	154	154	231	239	268	268	136	138	204
34	E-110	169/08	Pais Vasco	Álava	540236	4737718	WRC Mártioda	Obtained from WRCs	no permission required	-	188	196	264	272	160	164	202	210	128	132	106	106	205	213	157	161	189	189	227	227	142	146	117	117	174	178	213	213	293	293	162	162	231	243	268	270	136	138	204
35	E-111	236/08	Pais Vasco	Álava	522626	4751867	WRC Mártioda	Obtained from WRCs	no permission required	-	188	188	272	272	164	164	210	210	132	132	106	106	205	205	157	157	189	193	227	227	142	146	117	117	178	180	213	213	289	289	162	166	223	239	268	268	138	140	204
36	E-113	342/08	Pais Vasco	Álava	548405	4750960	WRC Mártioda	Obtained from WRCs	no permission required	-	188	188	272	272	160	160	206	210	132	132	106	106	205	213	161	161	193	193	227	231	142	150	119	119	178	184	213	213	289	289	162	166	235	239	268	268	136	138	196
37	E-114	280/08	Pais Vasco	Álava	546525	4731950	WRC Mártioda	Obtained from WRCs	no permission required	-	188	188	268	272	160	164	210	218	132	136	106	110	205	205	157	157	189	193	239	243	146	146	117	119	174	180	209	213	289	293	154	162	231	231	268	270	138	138	208
38	E-115	375/08	Pais Vasco	Álava	547749	4728753	WRC Mártioda	Obtained from WRCs	no permission required	-	188	188	268	272	164	164	202	210	132	136	104	106	213	213	157	161	193	193	235	235	146	152	117	119	174	180	209	217	285	293	154	154	235	235	268	272	136	138	204
39	E-120	1-ARB	Navarra	Navarra	575465	4754686	Oihana Razkin	Road-killed individual	no permission required	H_7-KM972583	188	188	264	268	164	164	206	218	136	144	106	106	205	205	157	157	189	193	227	239	146	146	117	117	174	180	209	209	293	293	158	162	235	243	268	270	136	138	204
40	E-121	445/08	Pais Vasco	Álava	535498	4766295	WRC Mártioda	Obtained from WRCs	no permission required	-	188	188	272	272	160	164	198	210	132	132	106	106	205	205	157	161	193	193	231	231	142	150	117	119	174	174	213	213	293	293	162	166	231	235	268	270	136	136	208
41	E-122	447/08	Pais Vasco	Álava	554561	4745703	WRC Mártioda	Obtained from WRCs	no permission required	-	188	196	268	272	160	164	206	210	128	140	106	110	205	213	157	157	189	189	227	231	146	146	117	117	178	180	209	213	293	293	154	162	231	235	268	268	136	138	208
42	E-123	461/08	Pais Vasco	Álava	537995	4767726	WRC Mártioda	Obtained from WRCs	no permission required	-	188	188	272	272	160	164	210	210	132	132	106	106	205	213	157	161	193	193	227	235	142	150	117	121	174	178	209	213	293	293	162	162	235	239	268	268	138	138	196
43	E-124	520/08	Pais Vasco	Álava	540400	4719849	WRC Mártioda	Obtained from WRCs	no permission required	-	188	196	268	272	160	160	210	214	136	136	106	106	205	213	161	161	193	193	235	235	146	150	117	117	174	178	213	217	289	289	166	166	235	239	264	268	138	138	204
44	E-125	014/09	Pais Vasco	Álava	530428	4745408	WRC Mártioda	Obtained from WRCs	no permission required	-	188	188	264	268	160	164	202	210	132	132	106	106	205	215	157	157	193	193	231	235	146	150	117	119	180	180	213	213	289	293	154	166	223	243	268	270	138	140	204
45	E-126	032/09	Pais Vasco	Álava	499524	4770184	WRC Mártioda	Obtained from WRCs	no permission required	-	188	188	272	272	164	164	194	226	136	144	106	106	213	213	157	157	193	193	243	243	150	150	117	117	174	178	213	213	285	293	154	162	235	235	268	268	138	138	208
46	E-127	060/09	Pais Vasco	Álava	548433	4728046	WRC Mártioda	Obtained from WRCs	no permission required	-	188	196	264	272	160	160	206	210	132	136	104	106	211	211	157	161	189	189	223	235	142	152	117	117	178	180	209	213	293	293	162	162	231	243	268	270	138	140	204
47	E-128	122/09	Pais Vasco	Álava	550090	4725323	WRC Mártioda	Obtained from WRCs	no permission required	-	188	188	264	268	160	160	206	206	136	136	106	106	211	211	157	157	189	193	223	235	142	146	117	117	180	180	209	213	293	293	162	162	231	243	268	270	138	140	204
48	E-129	199/09	Pais Vasco	Álava	540650	4707357	WRC Mártioda	Obtained from WRCs	no permission required	-	188	196	272	272	160	164	206	210	132	136	104	106	205	211	157	161	189	189	243	243	146	146	119	119	180	180	213	213	293	293	158	170	231	235	268	270	136	136	204
49	E-131	1-ASU	Navarra	Navarra	591240	4684399	Asun Gómez	Road-killed individual	no permission required	H_7-KM972583	188	196	264	272	160	164	206	226	132	144	106	106	211	213	157	157	193	193	243	247	142	146	119	119	180	180	213	213	285	289	150	162	235	239	270	270	136	138	204
50	E-132	3-ASU	Pais Vasco	Álava	537995	4744555	Asun Gómez	Road-killed individual	no permission required	-	188	194	264	272	160	160	218	218	-	-	106	106	211	211	157	157	189	193	231	231	146	150	-	-	-	-	213	213	289	289	158	162	-	-	264	268	138	138	204
51	E-133	4-ASU	Aragón	Zaragoza	635074	4643193	Asun Gómez	Road-killed individual	no permission required	H_4-KM972580	188	188	268	272	160	160	210	226	136	136	106	110	205	213	157	161	189	189	243	243	146	146	119	119	178	180	213	213	293	297	150	154	235	239	268	270	138	138	208
52	E-134	6-ASU	Castilla León	Segovia	428042	4572701	Asun Gómez	Road-killed individual	no permission required	H_7-KM972583	188	188	268	268	164	164	198	222	136	140	106	110	205	213	157	157	189	189	239	239	146	150	119	119	180	180	209	213	293	293	162	162	235	243	268	268	138	138	204
53	E-136	8-ASU	Castilla León	segovia	430582	4571773	Asun Gómez	Road-killed individual	no permission required	H_7-KM972583	188	196	272	272	160	160	198	198	136	140	106	106	205	209	157	157	193	193	243	247	146	146	117	117	180	180	213	213	289	289	158	162	243	243	268	272	138	138	204
54	E-137	9-ASU	Castilla León	segovia	432488	4572237	Asun Gómez	Road-killed individual	no permission required	H_2-KM972578	188	188	268	272	160	160	222	226	140	140	106	110	205	209	157	157	189	197	231	231	146	146	117	117	174	178	213	213	285	293	162	162	231	235	268	268	138	138	204
55	E-138	10-ASU	Castilla León	Soria	540942	4393822	Asun Gómez	Road-killed individual	no permission required	H_1-KM972577	188	188	272	272	160	164	214	234	136	140	106	106	211	213	157	157	185	189	243	243	146	146	117	117	180	180	213	213	285	285	158	170	239	243	268	268	138	138	208
56	E-144	Mf-570	Cataluña	Lleida	840345	4714574	Vicky Asensio	Road-killed individual	no permission required	-	188	188	268	272	164	164	206	226	132	136	106	106	211	215	161	161	181	193	239	239	146	152	117	117	180	180	213	213	293	293	158	162	239	247	268	268	136	140	196
57	E-146	Mf-550	Cataluña	Cataluña	926052	4691257	Vicky Asensio	Road-killed individual	no permission required	-	188	188	268	272	160	164	210	214	132	140	106	106	211	215	157	161	181	193	227	239	150	152	117	121	174	180	205	213	289	293	158	162	231	247	268	268	136	140	204
58	E-147	Mf-630	Cataluña	Cataluña	947757	4690525	Vicky Asensio	Road-killed individual	no permission required	-	188	196	272	272	164	164	210	214	140	140	106	106	207	211	157	161	193	193	227	235	142	146	117	121	174	180	209	213	285	285	158	158	243	243	268	270	136	140	204
59	E-149	Mf-510	Cataluña	Cataluña	872532	4658633	Vicky Asensio	Road-killed individual	no permission required	-	188	198	268	268	164	164	206	214	132	144	106	106	211	213	157	157	193	193	231	231	146	146	117	117	178	180	209	213	293	293	150	162	239	243	268	268	138	138	204
60	E-151	45-SG	Galicia	Lugo	115027	4759383	SGHN	Road-killed individual	no permission required	H_1-KM972577	196	196	268	268	160	164	206	210	136	136	106	106	205	213	161	161	189	189	235	235	150	152	117	119	180	180	209	213	293	293	154	158	239	243	270	270	136	138	204
61	E-157	494/09	Pais Vasco	Álava	552259	4742437	WRC Mártioda	Obtained from WRCs	no permission required	-	188	196	272	272	160	164	206	210	132	136	106	106	209	213	157	157	189	189	223	235	146	146	117	117	174	180	213	213	289	289	154	162	235	235	264	268	138	140	196
62	E-158	512/09	Pais Vasco	Álava	540533	4723271	WRC Mártioda	Obtained from WRCs	no permission required	-	188	196	268	268	160	164	202	214	132	140	106	106	209	215	157	161	189	189	235	243	142	146	117	117	174	174	213	217	293	293	154	162	235	243	268	270	138	138	204
63	E-159	520/09	Pais Vasco	Álava	547368	4729678	WRC Mártioda	Obtained from WRCs	no permission required	-	188	196	272	272	160	160	206	210	128	132	106	110	205	213	157	157	189	193	243	243	142	152	119	119	180	180	209	213	289	293	154	166	235	243	268	270	138	138	204
64	E-164	GAR-01	Aragón	Huesca	749680	4669283	Ignacio Pardinilla	Road-killed individual	no permission required	-	188	196	268	272	160	164	-	-	136	144	106	106	205	213	157	157	189	193	231	243	146	150	-	-	180	180	209	213	285	285	154	166	231	247	270	270	136	138	204
65	E-191	11-JB	Galicia	Pontevedra	36260	4715556	Juan Fernando Berezo	Road-killed individual	no permission required	H_1-KM972577	188	188	268	272	160	160	194	202	128	132	106	106	205	205	157	157	189	193	235	247	146	146	117	119	180	180	213	213	289	293	150	154	235	239	270	270	136	136	204
66	E-231	Mf15RO	Galicia	La Coruña	109335	4821144	Christian Gortázar	Road-killed individual	no permission required	-	188	188	272	272	160	164	218	226	132	132	106	106	205	213	157	161	189	193	235	255	146	146	119	119	180	180	213	213	289	293	154	158	235	243	270	270	136	136	204
67	E-233	Mf17RO	Asturias	Asturias	257814	4802239	Christian Gortázar	Road-killed individual	no permission required	H_1-KM972577	188	196	272	272	160	160	214	222	132	132	106	106	205	213	161	161	189	189	243	247	142	146	117	117	180	180	213	213	289	289	154	158	239	239	268	268	138	138	204
68	E-237	M280/05	Castilla La Mancha	Ciudad Real	391024	4344960	IREC, Lida Mamián Ruiz & Christian Gortazar)‏	Specimen from collection	no permission required	H_5-KM972581	188	188	270	272	160	164	198	206	136	140	106	110	205	205	157	157	189	189	231	247	146	146	117	117	180	180	213	213	289	289	154	154	-	-	268	268	138	138	204
69	E-238	M305/05	Castilla La Mancha	Ciudad Real	459045	4342674	IREC, Lida Mamián Ruiz & Christian Gortazar)‏	Specimen from collection	no permission required	H_5-KM972581	188	188	268	268	160	164	202	210	136	140	106	106	205	205	157	161	185	197	243	247	146	146	117	117	180	180	213	213	285	293	150	158	-	-	268	272	136	136	204
70	E-239	M237/06	Asturias	Asturias	255335	4793516	IREC, Lida Mamián Ruiz & Christian Gortazar)‏	Specimen from collection	no permission required	-	196	202	268	268	160	160	230	230	136	136	104	110	205	205	157	157	193	193	239	243	142	142	117	117	180	180	213	213	285	289	158	158	-	-	268	268	128	138	204
71	E-241	M334/06	Asturias	Asturias	190318	4817534	IREC, Lida Mamián Ruiz & Christian Gortazar)‏	Specimen from collection	no permission required	-	188	188	268	268	160	160	222	222	128	132	106	106	211	213	157	161	189	193	243	243	150	150	117	119	180	180	213	213	293	293	154	158	231	239	268	268	136	138	208
72	E-242	M336/06	Asturias	Asturias	185126	4796408	IREC, Lida Mamián Ruiz & Christian Gortazar)‏	Specimen from collection	no permission required	-	188	190	272	272	160	160	202	214	-	-	106	108	205	205	157	157	189	193	231	239	150	152	117	119	174	174	213	213	289	293	158	158	-	-	268	268	136	138	208
73	E-243	M384/06	Asturias	Asturias	280850	4824067	IREC, Lida Mamián Ruiz & Christian Gortazar)‏	Specimen from collection	no permission required	H_2-KM972578	188	188	272	272	160	164	202	230	132	132	110	110	205	211	157	157	189	189	231	235	142	144	117	119	180	180	213	213	285	289	150	158	231	231	270	272	138	138	204
74	E-244	M389/06	Asturias	Asturias	191967	4779692	IREC, Lida Mamián Ruiz & Christian Gortazar)‏	Specimen from collection	no permission required	-	188	188	268	272	164	164	202	202	132	140	106	106	205	213	157	161	185	189	239	243	146	146	117	117	180	180	213	213	289	289	154	158	231	231	270	270	138	138	208
75	E-245	M394/06	Asturias	Asturias	210700	4786193	IREC, Lida Mamián Ruiz & Christian Gortazar)‏	Specimen from collection	no permission required	-	178	188	272	272	164	164	202	214	132	140	106	106	213	213	157	161	189	189	231	239	146	152	117	117	-	-	213	213	289	289	158	158	235	239	268	268	138	138	208
76	E-247	M406/06	Asturias	Asturias	229051	4810302	IREC, Lida Mamián Ruiz & Christian Gortazar)‏	Specimen from collection	no permission required	-	188	188	268	268	160	160	210	214	140	140	106	106	205	213	157	161	185	189	239	243	146	146	117	119	180	180	213	213	285	293	158	158	231	231	268	268	136	138	208
77	E-249	M021/04	Castilla La Mancha	Ciudad Real	481952	4311225	IREC, Lida Mamián Ruiz & Christian Gortazar)‏	Specimen from collection	no permission required	H_5-KM972581	188	188	268	268	160	160	210	210	136	140	106	110	205	213	157	157	189	189	235	235	146	146	119	119	180	180	213	217	285	289	158	158	235	243	268	272	136	136	208
78	E-252	M018/04	Castilla La Mancha	Ciudad Real	401216	4283348	IREC, Lida Mamián Ruiz & Christian Gortazar)‏	Specimen from collection	no permission required	H_1-KM972577	188	196	272	272	160	160	202	214	132	136	106	106	209	213	157	161	193	197	231	247	146	146	117	117	180	180	213	213	289	297	-	-	235	235	270	270	136	138	208
79	E-253	M048/04	Castilla León	Segovia	396564	4540026	IREC, Lida Mamián Ruiz & Christian Gortazar)‏	Specimen from collection	no permission required	H_7-KM972583	188	188	272	272	160	160	222	234	140	140	106	110	205	211	157	157	193	193	231	239	146	152	119	119	180	180	213	213	293	293	158	162	231	231	268	270	138	138	204
80	E-254	M784/06	Comunidad Valenciana	Valencia	684178	4366749	IREC, Lida Mamián Ruiz & Christian Gortazar)‏	Specimen from collection	no permission required	H_1-KM972577	188	188	272	272	160	160	222	234	136	140	106	106	205	211	157	157	189	193	231	239	146	152	117	117	180	180	213	213	293	293	154	158	231	243	268	270	138	138	208
81	E-256	M786/06	Comunidad Valenciana	Valencia	655512	4379809	IREC, Lida Mamián Ruiz & Christian Gortazar)‏	Specimen from collection	no permission required	H_9-KM972585	188	196	270	272	152	160	206	210	132	136	104	106	205	205	157	157	189	189	239	247	152	152	117	117	178	182	213	213	285	285	154	158	243	243	268	268	138	138	208
82	E-257	M787/06	Comunidad Valenciana	Valencia	662590	4397591	IREC, Lida Mamián Ruiz & Christian Gortazar)‏	Specimen from collection	no permission required	H_1-KM972577	188	188	268	272	160	164	202	218	136	140	104	106	205	211	157	157	189	189	243	247	146	152	117	119	-	-	213	213	293	293	154	162	-	-	268	272	138	138	204
83	E-258	M792/06	Comunidad Valenciana	Valencia	704979	4383121	IREC, Lida Mamián Ruiz & Christian Gortazar)‏	Specimen from collection	no permission required	H_2-KM972578	188	188	270	272	160	160	222	222	136	140	106	106	211	213	157	157	189	193	243	243	146	152	117	117	180	180	213	213	285	289	154	158	235	239	268	268	138	138	204
84	E-259	M793/06	Comunidad Valenciana	Valencia	662436	4397733	IREC, Lida Mamián Ruiz & Christian Gortazar)‏	Specimen from collection	no permission required	-	188	188	270	272	160	164	206	210	136	136	106	106	-	-	157	157	189	189	235	247	146	146	117	117	178	180	213	213	285	289	158	162	235	243	268	268	138	138	216
85	E-261	M795/06	Comunidad Valenciana	Valencia	702344	4380088	IREC, Lida Mamián Ruiz & Christian Gortazar)‏	Specimen from collection	no permission required	-	188	188	268	272	160	164	202	230	140	144	106	110	-	-	157	157	189	193	243	247	146	150	117	117	178	182	213	213	285	285	158	158	223	231	268	268	138	138	204
86	E-262	M851/06	Comunidad Valenciana	Valencia	640313	4383444	IREC, Lida Mamián Ruiz & Christian Gortazar)‏	Specimen from collection	no permission required	H_1-KM972577	188	188	268	272	164	164	226	226	132	136	106	106	213	213	153	157	189	193	243	243	146	146	117	117	180	180	213	213	285	293	154	158	231	231	268	268	138	138	208
87	E-263	M929/06	Castilla La Mancha	Ciudad Real	348976	4305553	IREC, Lida Mamián Ruiz & Christian Gortazar)‏	Specimen from collection	no permission required	H_5-KM972581	188	188	268	270	156	164	214	218	132	136	104	106	213	213	157	157	189	189	235	239	146	146	117	117	180	180	213	213	285	289	158	158	239	243	268	270	138	138	204
88	E-264	M181/07	Asturias	Asturias	234798	4777485	IREC, Lida Mamián Ruiz & Christian Gortazar)‏	Specimen from collection	no permission required	-	188	188	272	272	160	160	222	230	132	132	106	110	205	205	157	157	193	197	231	231	146	146	117	117	180	182	213	213	289	293	150	158	231	231	268	272	138	138	204
89	E-265	M770/07	Castilla León	Segovia	413400	4525951	IREC, Lida Mamián Ruiz & Christian Gortazar)‏	Specimen from collection	no permission required	H_7-KM972583	188	196	272	272	160	164	194	226	136	140	106	110	211	213	157	161	193	193	239	243	146	146	115	117	180	180	213	213	285	285	158	158	235	243	268	270	138	138	208
90	E-267	M406/08	Asturias	Asturias	255958	4773189	IREC, Lida Mamián Ruiz & Christian Gortazar)‏	Specimen from collection	no permission required	-	188	188	272	272	160	164	206	214	128	132	106	106	205	205	157	157	189	193	231	239	142	152	117	119	174	182	213	213	289	289	154	158	231	243	268	268	138	138	208
91	E-268	M1011/08	Asturias	Asturias	271598	4775924	IREC, Lida Mamián Ruiz & Christian Gortazar)‏	Specimen from collection	no permission required	-	188	196	272	272	160	164	210	222	140	140	106	106	205	213	157	161	189	193	227	243	146	146	119	119	180	180	213	213	289	293	154	158	231	235	268	268	138	138	208
92	E-269	M1012/08	Asturias	Asturias	275803	4787859	IREC, Lida Mamián Ruiz & Christian Gortazar)‏	Specimen from collection	no permission required	H_1-KM972577	188	188	268	272	160	164	214	226	132	144	106	110	205	213	157	157	189	189	231	231	152	152	117	117	180	182	213	213	289	289	154	158	231	243	268	270	138	138	204
93	E-277	MCSIC-3211	Madrid	Madrid	456670	4510785	National Museum of Natural Sciences	Specimen from collection	34/2011	H_1-KM972577	196	196	268	268	160	160	202	210	132	140	104	104	205	209	157	161	189	193	239	255	146	146	117	117	180	182	213	213	285	293	158	158	239	239	262	268	138	138	208
94	E-278	MCSIC-4183	Madrid	Madrid	381374	4468858	National Museum of Natural Sciences	Specimen from collection	34/2011	H_1-KM972577	188	196	268	272	160	160	198	202	132	140	104	106	205	205	157	157	189	193	239	239	146	146	117	119	180	180	213	213	285	293	158	158	235	239	268	268	136	138	204
95	E-280	MCSIC-10439	Madrid	Madrid	447923	4530711	National Museum of Natural Sciences	Specimen from collection	34/2011	H_1-KM972577	188	196	268	272	160	160	218	218	136	140	106	106	205	211	157	157	189	197	231	239	142	150	115	119	180	180	213	213	289	289	158	158	239	239	268	272	138	138	204
96	E-281	MCSIC-18101	Madrid	Madrid	450013	4549251	National Museum of Natural Sciences	Specimen from collection	34/2011	H_7-KM972583	188	188	268	268	160	164	226	234	140	140	110	110	205	211	157	161	189	189	231	243	146	150	119	119	180	180	213	217	293	293	158	162	235	239	268	272	138	138	204
97	E-282	MCSIC-18178	Madrid	Madrid	444252	4538376	National Museum of Natural Sciences	Specimen from collection	34/2011	H_4-KM972580	188	188	268	268	160	160	218	226	136	140	104	110	207	211	157	157	189	193	231	243	146	146	119	119	180	182	213	213	289	289	158	158	-	-	268	268	136	138	204
98	E-283	MCSIC-19895	Madrid	Madrid	417055	4501828	National Museum of Natural Sciences	Specimen from collection	34/2011	H_1-KM972577	188	196	268	272	160	160	210	234	136	136	106	106	209	213	157	157	193	193	235	251	146	146	117	117	180	182	213	213	285	293	162	162	235	235	268	268	138	138	204
99	E-284	MCSIC-56319	Madrid	Madrid	404652	4480333	National Museum of Natural Sciences	Specimen from collection	34/2011	H_1-KM972577	188	188	272	272	160	160	202	226	140	140	104	104	205	205	157	157	189	193	247	251	146	146	117	117	180	180	213	213	285	293	158	158	239	243	262	262	136	138	208
100	E-285	MCSIC-56348	Madrid	Madrid	468057	4465216	National Museum of Natural Sciences	Specimen from collection	34/2011	H_1-KM972577	188	188	272	272	160	164	230	230	132	136	106	110	205	205	157	157	189	189	239	239	146	146	117	117	180	180	213	213	289	289	158	158	235	235	268	268	138	138	216
101	E-292	2000-0472-T	Cataluña	Barcelona	895421	4581389	Natural History Museum of Barcelona	Specimen from collection	712/2011	H_2-KM972578	188	188	268	272	164	164	198	206	140	144	106	110	211	213	157	161	193	193	223	243	150	152	117	117	178	178	213	217	289	293	162	162	231	231	268	268	138	138	204
102	E-293	2001-0433-T	Cataluña	Lleida	821738	4675840	Natural History Museum of Barcelona	Specimen from collection	712/2011	H_2-KM972578	188	196	268	272	164	164	206	222	136	140	106	106	205	211	157	161	189	189	239	243	148	148	117	117	180	182	209	213	289	289	158	162	231	239	268	272	140	140	204
103	E-294	2002-0351-T	Cataluña	Girona	987884	4694549	Natural History Museum of Barcelona	Specimen from collection	712/2011	H_12-KM972588	188	188	272	272	160	160	210	214	140	140	106	110	211	213	157	161	193	193	227	231	150	152	119	119	178	180	205	213	285	285	154	154	239	239	268	268	138	138	204
104	E-295	2002-0850-T	Cataluña	Tarragona	796415	4528685	Natural History Museum of Barcelona	Specimen from collection	712/2011	H_2-KM972578	188	188	268	274	160	164	214	222	132	132	106	106	205	205	157	157	193	193	231	231	150	152	119	119	178	178	213	213	289	289	158	158	231	235	268	268	138	138	204
105	E-296	2003-1129-T	Cataluña	Barcelona	912201	4676294	Natural History Museum of Barcelona	Specimen from collection	712/2011	-	188	188	268	268	164	164	198	222	132	144	106	110	205	213	157	161	189	193	231	231	150	150	119	119	178	180	213	217	289	297	158	162	231	235	268	268	138	142	204
106	E-297	2005-0400-T	Cataluña	Tarragona	775161	4534889	Natural History Museum of Barcelona	Specimen from collection	712/2011	H_2-KM972578	196	196	268	268	164	164	198	222	132	132	106	110	205	207	161	165	189	193	231	247	150	152	117	117	178	180	213	213	285	289	158	158	239	243	268	268	138	138	208
107	E-298	2006-0040-T	Cataluña	Barcelona	901469	4691912	Natural History Museum of Barcelona	Specimen from collection	712/2011	H_7-KM972583	188	196	272	272	164	164	202	226	132	140	106	106	211	213	157	157	193	193	231	231	142	150	117	117	178	178	213	213	285	285	158	162	239	239	268	268	138	140	204
108	E-299	2006-0043-T	Cataluña	Tarragona	841097	4586564	Natural History Museum of Barcelona	Specimen from collection	712/2011	H_2-KM972578	188	188	272	272	164	164	210	230	140	140	106	106	205	211	157	161	193	197	227	243	146	152	117	127	180	180	213	213	285	293	154	154	231	235	268	268	138	142	204
109	E-300	2006-0044-T	Cataluña	Barcelona	890824	4686059	Natural History Museum of Barcelona	Specimen from collection	712/2011	-	188	188	268	272	160	164	206	214	132	140	106	106	205	211	157	161	189	193	239	243	146	152	117	119	180	180	209	217	285	289	150	162	235	235	268	272	136	140	196
110	E-301	2006-0045-T	Cataluña	Barcelona	903381	4692009	Natural History Museum of Barcelona	Specimen from collection	712/2011	H_2-KM972578	196	196	268	272	164	164	198	202	132	140	106	110	211	213	157	161	189	193	227	247	142	146	117	117	178	180	213	217	289	289	154	154	235	243	268	268	136	140	196
111	E-302	2006-0048-T	Cataluña	Barcelona	902506	4691278	Natural History Museum of Barcelona	Specimen from collection	712/2011	-	196	196	268	268	164	164	202	210	136	140	106	106	209	213	161	161	193	193	223	223	150	150	117	117	178	180	209	213	293	293	150	158	231	235	268	272	138	142	196
112	E-303	2006-0057-T	Cataluña	Barcelona	913663	4693426	Natural History Museum of Barcelona	Specimen from collection	712/2011	-	196	196	272	274	160	164	210	214	132	140	106	106	205	205	157	157	193	193	231	231	146	152	117	117	178	180	213	213	289	289	158	162	231	236	268	270	138	138	196
113	E-304	2006-0060-T	Cataluña	Barcelona	900562	4672404	Natural History Museum of Barcelona	Specimen from collection	712/2011	H_2-KM972578	188	188	272	272	164	164	210	210	144	144	106	106	205	213	157	161	189	193	227	243	146	146	117	117	180	180	209	213	289	293	158	158	227	247	268	268	138	140	204
114	E-305	2006-0063-T	Cataluña	Barcelona	903472	4688338	Natural History Museum of Barcelona	Specimen from collection	712/2011	-	188	188	268	272	164	164	222	226	132	132	106	106	209	209	157	161	193	193	227	235	146	150	117	127	180	180	209	217	289	289	158	166	235	243	268	268	136	136	196
115	E-306	2007-0727-T	Cataluña	Barcelona	921938	4617105	Natural History Museum of Barcelona	Specimen from collection	712/2011	-	188	188	272	272	160	160	210	214	136	144	106	106	211	213	153	157	189	193	231	243	142	146	-	-	180	180	213	213	289	293	150	158	231	243	268	268	138	138	196
116	E-307	2007-0729-T	Cataluña	Barcelona	920877	4623443	Natural History Museum of Barcelona	Specimen from collection	712/2011	H_2-KM972578	188	196	272	272	160	160	214	214	136	144	106	106	205	213	157	161	181	181	231	243	146	146	117	117	178	180	209	213	285	293	158	158	231	243	268	268	142	142	196
117	E-308	2008-0907-T	Cataluña	Girona	1000812	4663186	Natural History Museum of Barcelona	Specimen from collection	712/2011	H_2-KM972578	188	196	268	268	160	164	230	230	136	140	106	110	211	211	157	161	193	193	231	235	146	152	125	125	-	-	205	213	293	297	150	158	235	239	268	272	136	138	200
118	E-309	2010-1097-T	Cataluña	Barcelona	895937	4607188	Natural History Museum of Barcelona	Specimen from collection	712/2011	H_2-KM972578	188	188	268	272	160	160	222	226	132	132	106	106	205	211	157	161	193	197	239	247	150	150	127	127	178	180	213	213	289	289	158	166	231	231	268	268	138	140	204
119	E-310	2010-1098-T	Cataluña	Tarragona	820695	4562043	Natural History Museum of Barcelona	Specimen from collection	712/2011	H_1-KM972577	188	188	268	272	160	160	214	222	132	132	106	110	205	205	157	157	181	193	227	243	150	152	119	119	178	178	205	213	285	285	154	162	231	231	268	268	138	138	204
120	E-311	2010-1099-T	Cataluña	Tarragona	821090	4561820	Natural History Museum of Barcelona	Specimen from collection	712/2011	-	188	188	272	272	160	160	226	230	132	140	106	106	211	213	157	157	193	193	231	235	146	146	117	117	178	180	213	213	293	293	158	158	231	235	266	268	138	138	204
121	E-312	2010-1263-T	Cataluña	Barcelona	952829	4633963	Natural History Museum of Barcelona	Specimen from collection	712/2011	H_1-KM972577	188	196	268	272	160	160	218	234	144	148	106	106	205	211	157	161	193	193	239	243	150	150	117	117	178	180	213	213	289	293	162	162	231	231	268	270	138	140	204
122	E-313	91-0433-T	Cataluña	Lleida	796675	4633130	Natural History Museum of Barcelona	Specimen from collection	712/2011	H_2-KM972578	188	188	272	272	160	160	202	206	140	140	106	106	209	211	157	157	189	189	223	235	148	150	-	-	180	180	213	213	293	293	154	162	231	231	266	268	138	142	204
123	E-314	92-0475-T	Cataluña	Barcelona	924327	4647664	Natural History Museum of Barcelona	Specimen from collection	712/2011	H_4-KM972580	188	188	272	272	160	160	206	230	132	140	106	106	211	213	157	161	193	193	231	243	142	150	117	125	178	180	213	213	285	293	158	158	235	239	266	268	140	140	204
124	E-315	99-0458-T	Cataluña	Barcelona	914730	4614699	Natural History Museum of Barcelona	Specimen from collection	712/2011	-	196	196	272	272	160	164	210	210	132	136	106	106	211	213	157	157	193	193	235	247	146	146	121	121	180	180	213	213	285	293	150	162	239	243	268	268	138	140	196
125	E-316	99-0459-T	Cataluña	Barcelona	899910	4596557	Natural History Museum of Barcelona	Specimen from collection	712/2011	H_7-KM972583	188	196	268	272	160	160	206	210	132	144	106	106	211	213	157	157	193	193	235	235	146	146	121	121	180	180	213	213	285	285	158	162	235	243	268	270	136	140	204
126	E-318	99-0501-T	Cataluña	Lleida	838652	4727608	Natural History Museum of Barcelona	Specimen from collection	712/2011	H_2-KM972578	188	188	268	268	160	164	214	218	132	140	106	106	213	213	161	161	189	193	227	239	146	148	-	-	178	180	209	213	289	293	158	162	239	239	268	268	136	138	208
127	E-321	99-1013-T	Cataluña	Tarragona	856110	4574417	Natural History Museum of Barcelona	Specimen from collection	712/2011	H_2-KM972578	188	188	268	272	156	164	210	214	136	136	106	106	213	213	157	161	193	193	231	239	148	150	117	117	180	180	213	213	289	293	158	158	227	235	268	268	140	140	204
128	E-325	Gor.6542	Pais Vasco	Bizkaia	539082	4801597	WRC of Gorliz	Obtained from WRCs	no permission required	H_1-KM972577	188	196	272	272	164	164	206	210	128	136	106	106	211	211	157	161	193	193	227	243	146	150	121	121	178	180	213	213	289	293	158	?	227	231	270	272	136	140	196
129	E-327	Gor.7425	Pais Vasco	Bizkaia	528461	4781038	WRC of Gorliz	Obtained from WRCs	no permission required	H_2-KM972578	188	196	264	272	160	160	198	210	136	140	106	106	213	213	161	161	193	197	227	235	152	152	121	121	180	180	213	213	289	289	158	158	231	235	268	270	138	138	208
130	E-328	Gor.7381	Pais Vasco	Bizkaia	490142	4797320	WRC of Gorliz	Obtained from WRCs	no permission required	-	188	188	272	272	160	160	218	226	132	132	106	106	205	213	157	157	193	193	239	243	150	152	117	119	180	180	213	213	285	293	158	166	239	239	268	270	136	138	204
131	E-330	Gor.7247	Pais Vasco	Bizkaia	519729	4777001	WRC of Gorliz	Obtained from WRCs	no permission required	-	188	188	268	272	160	164	198	218	140	144	106	108	213	213	157	161	193	193	231	239	150	150	117	119	174	178	209	213	289	289	162	166	231	239	268	272	138	138	204
132	E-333	Gor.7300	Pais Vasco	Bizkaia	506443	4779630	WRC of Gorliz	Obtained from WRCs	no permission required	H_2-KM972578	188	188	268	268	160	164	210	226	-	-	106	106	213	213	157	157	189	193	231	239	150	150	117	121	-	-	213	213	293	293	158	158	-	-	-	-	138	138	204
133	E-337	Gor.7466	Pais Vasco	Bizkaia	492446	4784772	WRC of Gorliz	Obtained from WRCs	no permission required	-	188	188	268	272	160	164	218	226	132	132	106	106	213	215	157	161	189	193	239	239	150	150	119	119	178	180	213	213	285	289	154	154	-	-	268	270	138	138	204
134	E-340	Gor.8078	Pais Vasco	Bizkaia	493522	4783696	WRC of Gorliz	Obtained from WRCs	no permission required	-	188	188	268	272	164	164	210	210	-	-	106	106	-	-	157	157	189	189	239	239	152	152	119	119	-	-	213	213	285	285	162	162	-	-	-	-	136	136	204
135	E-341	Gor.7174	Pais Vasco	Bizkaia	501799	4791114	WRC of Gorliz	Obtained from WRCs	no permission required	-	188	188	268	272	164	164	210	230	132	140	106	108	205	213	161	161	189	193	227	243	142	146	119	119	178	180	209	213	293	293	158	162	235	239	268	270	136	138	204
136	E-342	Gor.7152	Pais Vasco	Bizkaia	471543	4786860	WRC of Gorliz	Obtained from WRCs	no permission required	-	196	196	268	268	160	160	210	218	132	132	106	106	213	215	157	157	193	193	239	239	152	152	117	119	178	180	213	213	285	293	154	158	235	239	268	268	136	140	204
137	E-347	CS-01	Comunidad Valenciana	Castellón	738214	4509417	WRC Font de Vidre	Obtained from WRCs	463/11BIO	H_5-KM972581	188	188	268	272	160	160	226	242	132	132	104	106	209	213	157	161	193	193	231	243	146	152	117	117	180	180	209	213	285	293	150	162	235	235	268	268	138	138	204
138	E-348	CS-02	Comunidad Valenciana	Castellón	708276	4433472	WRC Font de Vidre	Obtained from WRCs	463/11BIO	H_5-KM972581	188	188	270	272	160	164	210	230	136	136	106	110	205	213	157	157	189	189	239	243	146	146	117	117	180	180	213	213	285	297	150	158	239	243	268	268	138	138	208
139	E-350	J.V-01	Andalucía	Huelva	193880	4199243	Javier Vazquez	Road-killed individual	no permission required	-	188	188	270	272	160	164	198	210	140	140	106	106	211	213	157	161	189	189	231	243	146	146	117	117	178	182	213	217	289	293	150	158	231	243	268	268	136	138	208
140	E-351	AND-05	Andalucía	Jaén	511419	4243413	Benjamín Gómez-Moliner	Road-killed individual	no permission required	H_6-KM972582	188	188	272	272	160	164	206	218	132	132	104	106	-	-	157	157	189	189	231	243	146	146	117	117	182	182	209	213	289	289	158	158	231	231	268	270	138	138	208
141	2	MfARAsp	Aragón	Zaragoza	657797	4715537	TRAGSATEC	live-trapped individuals	3088046-CONSERVISON; LL/aic; 13/32	H_3-KM972579	188	196	272	272	160	160	210	210	132	136	106	106	213	213	153	153	189	193	231	231	146	146	117	117	178	180	213	213	285	285	154	154	235	243	268	268	138	140	204
142	3	MfSEGsp	Castilla León	Segovia	431606	4572103	TRAGSATEC	live-trapped individuals	3088046-CONSERVISON; LL/aic; 13/32	H_2-KM972578	188	188	268	272	160	164	198	234	140	144	106	106	205	205	157	157	189	189	239	239	146	146	117	117	174	180	213	213	289	289	154	162	235	243	268	268	138	138	204
143	4	tr_F	Castilla León	Segovia	428067	4572171	TRAGSATEC	live-trapped individuals	3088046-CONSERVISON; LL/aic; 13/32	H_7-KM972583	188	188	268	268	160	164	198	198	-	-	106	110	205	205	157	157	193	193	239	247	146	150	117	117	180	180	209	213	289	293	162	162	?	?	270	272	138	138	204
144	5	tr_G	Castilla León	Soria	554478	4655924	TRAGSATEC	live-trapped individuals	3088046-CONSERVISON; LL/aic; 13/32	H_2-KM972578	188	196	272	272	160	164	222	230	136	144	104	106	211	211	157	161	193	197	231	247	150	150	117	119	178	180	209	209	285	289	162	162	239	243	268	276	138	138	208
145	7	tr_H	Castilla León	Soria	540942	4593822	TRAGSATEC	live-trapped individuals	3088046-CONSERVISON; LL/aic; 13/32	-	188	196	272	272	164	164	194	198	144	144	104	106	213	213	157	157	189	193	239	243	146	150	119	119	180	180	213	213	297	297	154	162	235	239	268	268	138	142	216
146	10		Pais Vasco	Bizkaia	510032	4803258	Pedro Abad	Road-killed individual	no permission required	H_7-KM972583	188	188	272	272	160	160	194	210	140	140	106	106	213	213	161	161	189	193	227	231	150	150	117	121	178	178	213	213	293	293	158	162	231	231	268	270	138	138	204
147	11		Pais Vasco	Bizkaia	470716	4787708	Pedro Abad	Road-killed individual	no permission required	H_7-KM972583	188	188	272	272	164	164	210	214	132	132	104	106	205	213	157	161	189	189	231	239	142	150	117	119	178	180	213	213	289	293	158	158	235	243	268	268	136	136	204
148	12	MfBILsp	Pais Vasco	Bizkaia	507520	4790609	Pedro Abad	Road-killed individual	no permission required	H_7-KM972583	188	196	272	272	160	164	210	226	132	132	106	106	213	215	157	161	193	193	231	231	146	152	117	119	178	180	209	213	285	293	158	162	239	239	268	270	138	138	204
149	13		Cantabria	Cantabria	464580	4792060	Pedro Abad	Road-killed individual	no permission required	-	188	196	268	272	160	164	218	218	132	144	106	106	205	213	157	161	193	193	231	239	152	152	117	119	180	180	209	213	285	289	154	154	231	235	268	274	136	138	204
150	14		Pais Vasco	Bizkaia	471121	4785540	Pedro Abad	Road-killed individual	no permission required	-	188	196	268	272	160	164	226	230	144	144	106	106	205	205	157	161	189	193	231	239	146	152	117	121	178	178	209	213	289	293	154	158	235	243	270	270	138	140	204
151	34	T01546	Cataluña	Cataluña	834482	4623862	Ana Filipa Alves	Road-killed individual	no permission required	-	188	188	268	268	160	164	214	218	140	140	106	106	205	205	157	161	189	197	235	251	146	152	117	119	178	180	205	217	285	289	158	162	239	243	268	270	138	138	204
152	36	T01527	Cataluña	LLeida	829014	4640758	Ana Filipa Alves	Road-killed individual	no permission required	H_12-KM972588	188	188	268	268	160	164	210	218	136	140	106	110	205	205	157	161	181	193	227	235	146	146	117	119	178	178	205	213	289	293	158	162	235	243	268	268	136	144	204
153	37	2005080401M	Cataluña	LLeida	481300	4787800	Ana Filipa Alves	Road-killed individual	no permission required	-	188	188	268	268	160	164	218	234	144	148	106	106	211	211	157	157	185	193	227	239	146	152	117	119	178	180	209	213	285	289	150	162	235	235	268	270	138	138	208
154	38	T01542	Cataluña	Cataluña	803046	4609539	Ana Filipa Alves	Road-killed individual	no permission required	-	196	196	268	268	160	160	214	218	132	144	106	110	205	205	157	161	189	193	227	239	146	148	119	119	180	180	213	213	289	289	158	162	231	235	268	268	138	140	204
155	39	T01672 / T0162	Cataluña	Cataluña	839998	4603057	Ana Filipa Alves	Road-killed individual	no permission required	-	188	188	268	272	164	164	210	214	128	128	106	106	211	213	161	161	185	193	231	239	146	152	117	117	178	180	205	213	293	293	158	162	239	247	268	268	136	138	204
156	41	Mf 15/08/00	Andalucía	Huelva	182492	4117495	Francisco Palomares	Road-killed individual	no permission required	H_9-KM972585	188	192	272	272	160	160	206	210	132	132	104	106	207	211	157	157	193	193	235	235	146	146	117	117	180	180	213	213	289	289	150	154	227	243	268	270	136	138	204
157	45	GR-CREA-0061/09	Andalucía	Granada	447227	4111596	Andalucían WRCs	Obtained from WRCs	SGYB/FOA/EFT/CFS	-	188	188	270	272	160	160	210	210	132	132	106	106	213	213	157	157	189	189	235	235	146	150	117	117	180	180	213	217	285	289	146	158	231	235	268	268	138	138	204
158	46	GR-CREA-0120/09	Andalucía	Granada	451735	4109646	Andalucían WRCs	Obtained from WRCs	SGYB/FOA/EFT/CFS	H_1-KM972577	188	188	268	272	168	168	210	226	132	136	106	106	205	207	153	157	189	193	243	247	146	146	117	117	178	180	213	213	289	293	158	158	231	231	268	270	138	138	204
159	48	JA-CREA 218/09	Andalucía	Jaén	499601	4195543	Andalucían WRCs	Obtained from WRCs	SGYB/FOA/EFT/CFS	-	188	188	270	272	160	160	210	218	136	140	104	106	205	213	157	157	189	189	239	251	146	146	117	119	182	182	213	213	289	293	154	158	243	247	268	268	138	138	208
160	49	JA-CREA 283/09	Andalucía	Jaén	403585	4214348	Andalucían WRCs	Obtained from WRCs	SGYB/FOA/EFT/CFS	H_1-KM972577	188	188	268	268	160	164	222	226	132	144	104	106	205	205	157	157	189	189	231	243	142	150	117	117	178	180	213	213	293	293	158	158	235	239	268	268	136	138	208
161	50	JA-CREA 015/09	Andalucía	Jaén	502312	4197707	Andalucían WRCs	Obtained from WRCs	SGYB/FOA/EFT/CFS	H_6-KM972582	188	188	264	272	160	160	218	218	132	140	104	104	205	211	157	157	189	189	243	247	142	146	117	119	180	182	217	217	293	293	154	158	247	247	268	268	138	138	208
162	51	JA-CREA 016/09	Andalucía	Jaén	495022	4194554	Andalucían WRCs	Obtained from WRCs	SGYB/FOA/EFT/CFS	H_5-KM972581	188	196	272	272	160	160	206	222	132	136	104	110	213	213	157	157	189	189	235	235	146	146	117	117	180	180	209	217	289	293	154	158	243	243	268	268	138	138	204
163	52	JA-CREA 017/09	Andalucía	Jaén	503524	4198961	Andalucían WRCs	Obtained from WRCs	SGYB/FOA/EFT/CFS	H_5-KM972581	188	196	270	272	160	160	206	206	132	136	104	106	205	205	157	161	189	189	239	239	142	146	117	119	180	182	213	217	289	293	158	158	231	239	268	268	138	138	208
164	53	Mf05E0808	Cataluña	Girona	963072	4636942	Elena Obon	Road-killed individual	no permission required	H_7-KM972583	188	188	268	272	160	160	210	210	140	140	106	106	209	215	157	161	189	193	231	231	152	152	127	127	180	182	213	213	285	293	162	162	231	235	268	268	136	140	208
165	54	Mf1	Cataluña	Lleida	839537	4644594	Carlos Fernandes	Road-killed individual	no permission required	H_2-KM972578	188	188	268	272	160	164	206	214	140	148	106	106	213	215	161	161	193	193	227	239	150	152	117	119	180	180	213	213	293	293	158	162	-	-	268	268	138	138	208
166	429	ms1	Comunidad Valenciana	Castellón	727249	4420221	Marti Surroca	Road-killed individual	no permission required	H_9-KM972585	188	196	268	268	160	164	210	226	132	136	104	106	205	213	157	157	189	189	243	247	146	146	117	117	180	180	209	213	285	285	158	162	239	243	268	268	138	138	208
167	430	ms2	Comunidad Valenciana	Castellón	766974	4505402	Marti Surroca	Road-killed individual	no permission required	H_1-KM972577	196	196	270	272	164	164	210	222	132	132	104	110	205	205	157	157	189	193	231	243	146	152	117	119	180	182	209	213	285	293	154	170	235	235	268	268	136	136	208
168	E-352	Mf Fombera I	La Rioja	La Rioja	512290	4667151	WRC La Fombera	Obtained from WRCs	no permission required	H_2-KM972578	188	196	272	272	160	160	206	226	136	148	106	106	211	211	157	157	189	189	235	243	142	150	-	-	180	180	213	213	285	293	162	162	235	239	268	268	136	140	204
169	E-353	Mf Fombera II	La Rioja	La Rioja	557149	4696797	WRC La Fombera	Obtained from WRCs	no permission required	H_2-KM972578	188	188	268	272	164	164	198	210	132	132	106	106	205	213	157	161	189	189	231	243	146	146	119	119	180	180	213	213	293	293	158	162	231	231	268	270	138	138	204
170	E-354	CS-4	Comunidad valenciana	Castellón	260905	4483510	Marti Surroca	Road-killed individual	no permission required	H_2-KM972578	196	196	272	272	156	164	218	222	132	140	104	106	-	-	157	161	189	189	231	247	146	152	119	119	180	180	209	213	285	293	154	162	231	235	268	268	138	138	208
171	E-355	4336/11	Madrid	Madrid	394669	4483342	WRC Madrid-Viñuelas	Obtained from WRCs	JML/jml	H_2-KM972578	188	196	268	272	160	168	214	222	140	140	104	106	209	211	157	157	193	193	235	247	146	146	117	119	180	180	213	213	285	293	154	158	239	243	268	268	138	138	216
172	E-356	4335/11	Madrid	Madrid	400862	4481884	WRC Madrid-Viñuelas	Obtained from WRCs	JML/jml	H_2-KM972578	196	196	268	268	160	164	202	218	132	132	106	106	205	213	157	161	189	189	227	251	146	146	117	117	180	180	213	213	293	293	162	162	231	239	268	270	138	138	204
173	E-357	1051/10	Castilla La Mancha	Cuenca	560966	4468211	WRC Madrid-Viñuelas	Obtained from WRCs	JML/jml	H_5-KM972581	188	188	268	272	160	160	226	226	136	140	104	106	205	205	157	157	189	189	231	247	146	146	117	117	180	180	213	213	293	293	150	158	231	243	268	268	138	140	208
174	E-360	tgss1	Aragón	Zaragoza	659070	4626105	TRAGSATEC	live-trapped individuals	3088046-CONSERVISON; LL/aic; 13/32	H_1-KM972577	188	196	268	272	164	164	206	238	140	140	104	106	205	207	157	157	193	193	239	243	146	146	117	117	178	180	209	213	289	289	158	162	239	243	270	272	138	138	204
175	E-362	tgss2	Aragón	Zaragoza	638443	4600155	TRAGSATEC	live-trapped individuals	3088046-CONSERVISON; LL/aic; 13/32	H_2-KM972578	188	196	268	272	164	164	222	226	136	144	106	106	205	207	157	161	193	193	243	243	146	150	117	117	178	180	209	213	285	285	158	158	231	239	268	268	138	138	204
176	E-363	tgss3	Aragón	Zaragoza	628309	4594522	TRAGSATEC	live-trapped individuals	3088046-CONSERVISON; LL/aic; 13/32	-	188	188	272	272	164	164	226	230	-	-	106	106	205	213	157	161	185	189	231	243	146	146	-	-	180	180	213	213	289	293	158	162	231	243	268	270	138	138	204
177	E-364	tgss4	Aragón	Zaragoza	643149	4610331	TRAGSATEC	live-trapped individuals	3088046-CONSERVISON; LL/aic; 13/32	-	188	188	268	272	160	164	210	226	136	136	106	106	205	205	157	157	189	189	227	243	146	146	117	119	180	180	213	213	285	285	150	158	239	243	268	270	138	138	204
178	E-365	tgss5	Aragón	Zaragoza	646662	4616436	TRAGSATEC	live-trapped individuals	3088046-CONSERVISON; LL/aic; 13/32	-	196	196	272	272	164	164	222	222	132	144	106	106	205	211	157	157	181	189	243	243	142	146	-	-	178	180	209	213	285	285	162	170	231	243	268	270	138	138	204
179	E-366	tgss6	Aragón	Zaragoza	642019	4606696	TRAGSATEC	live-trapped individuals	3088046-CONSERVISON; LL/aic; 13/32	H_2-KM972578	196	196	268	272	160	160	230	238	132	136	106	106	207	207	157	157	193	193	243	243	146	146	117	117	180	180	213	213	285	285	154	170	231	231	268	268	138	138	204
180	E-367	tgss7	Aragón	Teruel	644520	4486411	TRAGSATEC	live-trapped individuals	3088046-CONSERVISON; LL/aic; 13/32	H_5-KM972581	188	188	270	272	164	164	206	222	132	136	106	106	205	207	157	157	189	201	243	243	146	150	117	117	180	180	213	213	289	289	150	158	235	239	268	268	136	138	200
181	E-368	tgss8	Aragón	Teruel	637480	4545041	TRAGSATEC	live-trapped individuals	3088046-CONSERVISON; LL/aic; 13/32	H_1-KM972577	188	196	268	270	160	160	214	226	132	132	104	106	211	213	157	161	189	193	235	243	146	146	117	117	180	180	209	213	285	289	154	158	239	243	268	268	138	138	208
182	E-369	tgss9	Aragón	Teruel	641943	4529098	TRAGSATEC	live-trapped individuals	3088046-CONSERVISON; LL/aic; 13/32	H_2-KM972578	196	196	270	272	160	164	222	226	140	144	104	104	205	213	157	157	193	193	239	251	146	150	117	119	-	-	213	213	285	285	158	158	231	235	268	268	138	138	208
183	E-370	tgss10	Aragón	Teruel	640696	4500046	TRAGSATEC	live-trapped individuals	3088046-CONSERVISON; LL/aic; 13/32	H_1-KM972577	188	188	272	272	164	164	226	230	136	140	104	110	205	207	157	157	193	193	239	247	146	152	117	119	180	180	213	213	297	297	158	166	235	243	268	268	138	138	200
184	E-371	tgss11	La Rioja	La Rioja	543087	4675187	TRAGSATEC	live-trapped individuals	3088046-CONSERVISON; LL/aic; 13/32	H_4-KM972580	188	196	268	268	160	160	226	226	140	140	106	110	205	209	157	157	189	189	231	239	146	150	119	119	180	180	209	213	293	293	162	162	243	243	268	268	136	138	204
185	E-372	tgss12	La Rioja	La Rioja	547398	4702442	TRAGSATEC	live-trapped individuals	3088046-CONSERVISON; LL/aic; 13/32	H_2-KM972578	188	196	268	272	160	164	222	230	136	140	106	106	211	211	157	157	189	193	235	243	146	150	119	119	178	180	209	213	285	289	158	162	231	235	268	268	136	138	208
186	E-373	tgss13	La Rioja	La Rioja	593117	4678561	TRAGSATEC	live-trapped individuals	3088046-CONSERVISON; LL/aic; 13/32	H_4-KM972580	188	196	272	272	160	164	214	222	132	136	106	106	205	209	157	157	189	193	247	247	142	150	117	117	-	-	213	213	289	293	158	162	-	-	268	272	136	138	204
187	E-375	tgss14	La Rioja	La Rioja	576109	4679002	TRAGSATEC	live-trapped individuals	3088046-CONSERVISON; LL/aic; 13/32	H_2-KM972578	188	188	268	272	160	160	206	226	136	144	106	110	209	211	157	157	181	189	231	243	146	146	117	119	-	-	213	213	285	293	158	162	-	-	268	272	138	138	216
188	E-376	tgss15	La Rioja	La Rioja	563881	4674486	TRAGSATEC	live-trapped individuals	3088046-CONSERVISON; LL/aic; 13/32	H_5-KM972581	196	196	272	272	160	164	226	234	136	136	106	106	211	213	157	157	189	193	231	243	146	146	117	119	180	180	213	213	285	293	154	162	231	243	268	268	138	138	208
189	E-377	tgss16	La Rioja	La Rioja	499552	4687775	TRAGSATEC	live-trapped individuals	3088046-CONSERVISON; LL/aic; 13/32	H_4-KM972580	188	196	268	268	160	164	194	214	132	144	106	106	205	213	157	157	189	189	227	243	146	146	119	119	174	180	213	213	293	293	154	162	235	235	268	268	138	138	204
190	E-379	tgss17	La Rioja	La Rioja	509815	4714412	TRAGSATEC	live-trapped individuals	3088046-CONSERVISON; LL/aic; 13/32	H_2-KM972578	188	196	272	272	160	164	210	226	136	144	106	106	205	211	157	161	189	193	223	235	146	150	119	119	180	180	209	213	293	293	154	158	235	235	268	270	136	138	204
191	E-380	tgss18	La Rioja	La Rioja	498789	4682488	TRAGSATEC	live-trapped individuals	3088046-CONSERVISON; LL/aic; 13/32	H_1-KM972577	188	188	268	272	164	164	214	226	136	136	106	106	205	205	157	161	189	193	239	243	146	146	117	117	178	180	213	213	285	285	154	162	243	247	268	268	138	140	208
192	E-381	tgss19	La Rioja	La Rioja	492867	4704954	TRAGSATEC	live-trapped individuals	3088046-CONSERVISON; LL/aic; 13/32	H_2-KM972578	188	188	268	272	160	160	214	222	136	136	106	106	211	213	157	157	189	193	227	239	146	146	117	117	180	182	213	213	285	293	154	158	235	247	264	268	138	138	208
193	E-382	tgss20	La Rioja	La Rioja	559872	4699616	TRAGSATEC	live-trapped individuals	3088046-CONSERVISON; LL/aic; 13/32	H_4-KM972580	188	188	272	272	164	168	202	226	-	-	104	106	211	213	157	161	189	189	235	235	146	146	-	-	182	182	213	213	285	285	158	162	235	235	268	272	138	138	204
194	E-383	tgss21	La Rioja	La Rioja	555212	4694001	TRAGSATEC	live-trapped individuals	3088046-CONSERVISON; LL/aic; 13/32	H_2-KM972578	188	188	268	272	160	160	210	210	140	140	106	106	205	213	161	161	189	189	231	247	146	146	117	119	178	180	213	213	285	293	158	158	-	-	268	270	138	138	204
195	E-388	1610-11	Aragón	Huesca	760069	4640167	WRC La Alfranca	Obtained from WRCs	FHF	H_7-KM972583	188	188	272	272	160	164	210	226	136	144	106	106	205	211	157	157	181	193	239	239	146	146	117	117	180	180	213	213	285	285	158	158	235	239	270	270	140	140	204
196	E-389	1646-11	Aragón	Huesca	785662	4720537	WRC La Alfranca	Obtained from WRCs	FHF	-	188	196	268	272	164	164	206	230	132	136	106	110	211	213	157	157	193	193	231	235	146	152	117	117	178	180	209	209	285	293	154	162	231	231	268	268	136	138	196
197	E-390	1647-11	Aragón	Huesca	784330	4717432	WRC La Alfranca	Obtained from WRCs	FHF	H_7-KM972583	188	188	268	268	160	164	230	234	136	136	106	110	209	213	157	157	193	193	231	243	142	146	119	119	178	180	213	213	289	289	154	162	235	243	268	268	138	138	196
198	E-392	3-12	Aragón	Zaragoza	694704	4605223	WRC La Alfranca	Obtained from WRCs	FHF	H_4-KM972580	188	196	268	272	164	164	218	222	140	148	104	106	205	205	157	157	189	189	231	239	146	146	117	117	180	182	209	213	293	297	158	162	239	243	268	270	136	138	208
199	E-393	27-12	Aragón	Huesca	762656	4641232	WRC La Alfranca	Obtained from WRCs	FHF	-	188	188	268	274	164	164	214	234	136	144	106	110	205	213	157	157	185	189	227	239	142	142	117	119	180	180	209	213	285	297	162	166	235	243	270	272	136	138	208
200	E-394	28-12	Aragón	Huesca	772641	4634620	WRC La Alfranca	Obtained from WRCs	FHF	H_1-KM972577	188	196	268	272	164	164	226	234	136	144	106	106	205	211	157	157	189	193	227	231	146	146	119	121	180	180	213	213	293	293	162	166	231	235	268	270	138	138	204
201	E-395	41-12	Aragón	Huesca	713165	4647909	WRC La Alfranca	Obtained from WRCs	FHF	-	-	-	-	-	-	-	210	218	-	-	106	106	205	205	157	157	189	193	231	235	142	146	117	119	180	180	209	213	293	297	162	166	235	235	270	270	138	138	208
202	E-396	61-12	Aragón	Teruel	740719	4548372	WRC La Alfranca	Obtained from WRCs	FHF	H_2-KM972578	188	188	268	268	160	164	214	226	132	136	104	104	205	205	153	161	185	193	239	243	146	146	-	-	180	180	209	213	285	285	158	170	239	243	268	268	138	138	200
203	E-397	144-12	Aragón	Huesca	716796	4712821	WRC La Alfranca	Obtained from WRCs	FHF	H_2-KM972578	188	196	272	272	160	164	202	214	128	132	106	106	205	213	157	161	189	197	235	247	146	146	-	-	180	180	213	213	297	297	154	158	231	231	270	270	136	138	204
204	E-398	85-JLL	Navarra	Navarra	600702	4730211	Javier López de Luzuriaga	Road-killed individual	no permission required	-	188	196	264	272	160	160	202	210	128	140	106	106	211	213	157	157	189	193	235	235	146	146	117	119	174	180	209	213	293	293	154	154	231	243	268	270	138	138	204
205	E-399	99-JLL	Navarra	Navarra	592562	4751632	Javier López de Luzuriaga	Road-killed individual	no permission required	-	188	188	268	272	156	160	202	222	132	140	106	106	205	213	157	157	181	189	239	243	150	152	117	117	180	180	213	213	293	293	154	162	231	235	268	268	138	140	208
206	E-400	100-JLL	Navarra	Navarra	634717	4658943	Javier López de Luzuriaga	Road-killed individual	no permission required	H_2-KM972578	188	196	272	272	164	164	214	226	132	140	106	106	205	211	157	157	193	193	243	243	146	146	117	117	180	180	213	213	293	293	158	158	235	235	268	268	138	138	216
207	E-401	4473/12	Madrid	Madrid	479361	4480877	WRC Madrid-Viñuelas	Obtained from WRCs	JML/jml	H_5-KM972581	188	196	270	272	160	164	198	230	136	140	110	110	205	209	157	157	189	189	231	239	146	146	117	117	180	180	213	213	285	293	158	158	235	243	268	268	136	138	216
208	E-402	1	Asturias	Asturias	319206	4802970	Jaime Leopoldo Beltrán	Road-killed individual	no permission required	H_1-KM972577	188	196	268	272	160	160	210	214	132	144	106	108	205	213	157	161	189	189	239	243	146	152	117	117	180	180	213	213	289	293	158	158	231	235	268	268	138	138	204
209	E-403	13	Asturias	Asturias	250858	4808847	Jaime Leopoldo Beltrán	Road-killed individual	no permission required	H_2-KM972578	188	188	272	272	164	164	214	230	128	128	106	106	213	213	157	161	189	189	251	251	146	152	117	117	180	180	213	213	289	289	154	158	231	231	268	268	138	138	204
210	E-404	18	Asturias	Asturias	307055	4820308	Jaime Leopoldo Beltrán	Road-killed individual	no permission required	H_4-KM972580	188	188	272	272	160	160	214	222	128	144	106	110	205	211	157	161	189	193	239	243	146	146	117	117	180	180	213	213	289	289	158	158	231	235	270	270	138	138	208
211	E-405	21	Asturias	Asturias	297339	4815529	Jaime Leopoldo Beltrán	Road-killed individual	no permission required	H_1-KM972577	188	188	268	272	164	164	202	226	132	132	106	110	213	213	157	161	193	193	231	239	146	152	117	117	174	182	213	213	285	289	158	158	231	239	268	272	136	138	204
212	E-406	23	Asturias	Asturias	292155	4809176	Jaime Leopoldo Beltrán	Road-killed individual	no permission required	H_1-KM972577	188	188	268	272	164	164	230	230	132	132	106	110	205	211	157	161	189	193	239	239	144	144	117	117	180	182	213	213	289	289	154	162	243	243	272	272	138	138	204
213	E-407	24	Asturias	Asturias	297363	4811174	Jaime Leopoldo Beltrán	Road-killed individual	no permission required	H_1-KM972577	188	188	272	272	160	160	214	222	132	140	106	110	205	213	157	157	189	189	239	243	144	146	117	117	174	182	213	213	285	289	154	158	231	239	268	268	138	138	208
214	E-408	4495/12	Madrid	Madrid	453972	4519249	WRC Madrid-Viñuelas	Obtained from WRCs	JML/jml	H_1-KM972577	188	196	268	272	160	164	214	226	140	140	104	106	211	211	157	157	193	193	227	247	146	146	117	117	180	180	209	213	289	293	158	162	235	239	268	268	136	138	204
215	E-409	163-12	Aragón	Zaragoza	762099	4554551	WRC La Alfranca	Obtained from WRCs	FHF	-	188	188	268	268	164	164	222	226	132	144	104	106	205	213	157	157	189	189	239	243	146	150	-	-	180	180	213	213	293	293	158	162	231	239	268	268	136	138	204
216	E-410	164-12	Aragón	Zaragoza	752644	4566603	WRC La Alfranca	Obtained from WRCs	FHF	-	188	196	268	268	160	164	210	226	136	140	106	110	205	205	157	157	189	189	231	235	146	146	117	119	178	180	213	213	289	297	162	162	239	243	268	268	138	138	204
217	E-411	165-12	Aragón	Zaragoza	723884	4574664	WRC La Alfranca	Obtained from WRCs	FHF	H_5-KM972581	188	196	268	272	160	164	222	230	132	140	104	106	205	207	153	157	189	193	227	239	146	150	119	119	180	180	209	213	285	297	158	158	235	243	268	268	136	138	216
218	E-412	208-12	Aragón	Huesca	746543	4622245	WRC La Alfranca	Obtained from WRCs	FHF	H_1-KM972577	196	198	272	272	164	164	230	234	144	152	106	110	211	213	157	157	193	193	231	235	146	152	117	117	180	180	213	213	285	285	158	158	235	235	268	268	138	140	204
219	E-413	209-12	Aragón	Huesca	719694	4645600	WRC La Alfranca	Obtained from WRCs	FHF	H_1-KM972577	188	188	272	272	160	164	226	226	140	144	106	110	211	211	157	157	189	193	239	243	142	146	-	-	180	182	213	217	285	285	158	158	231	231	268	268	136	136	204
220	E-414	273-12	Aragón	Huesca	750348	4673251	WRC La Alfranca	Obtained from WRCs	FHF	H_1-KM972577	188	196	272	272	160	164	226	226	132	144	106	106	205	213	157	157	189	193	231	231	146	150	117	117	180	180	213	213	285	289	154	158	235	243	268	270	136	140	216
221	E-415	303-12	Aragón	Teruel	716040	4539107	WRC La Alfranca	Obtained from WRCs	FHF	H_1-KM972577	196	196	268	268	160	164	222	222	132	136	106	106	207	213	157	157	193	193	231	235	146	150	117	117	180	182	213	217	285	285	158	158	235	248	268	268	138	138	208
222	E-419	586-12	Aragón	Zaragoza	611933	4600603	WRC La Alfranca	Obtained from WRCs	FHF	-	188	188	268	272	164	164	198	214	132	144	104	106	205	213	157	157	193	193	239	239	146	146	-	-	178	180	213	213	285	289	158	170	235	239	268	268	138	138	216
223	E-420	587-12	Aragón	Zaragoza	619196	4593769	WRC La Alfranca	Obtained from WRCs	FHF	H_2-KM972578	188	188	268	272	160	164	194	218	136	136	104	106	213	213	157	157	185	193	239	251	146	150	-	-	180	180	213	217	285	293	150	170	231	235	268	270	138	138	204
224	E-421	588-12	Aragón	Zaragoza	616380	4607232	WRC La Alfranca	Obtained from WRCs	FHF	-	196	196	268	270	164	164	210	226	136	136	106	110	205	211	157	157	193	193	239	239	146	146	117	119	180	180	213	213	289	289	154	158	235	243	268	268	136	138	208
225	E-422	612-12	Aragón	Huesca	788196	4671791	WRC La Alfranca	Obtained from WRCs	FHF	-	196	196	-	-	164	164	210	218	-	-	106	106	-	-	157	157	181	181	235	235	146	146	-	-	180	180	-	-	289	289	154	162	-	-	268	268	138	138	208
226	E-423	613-12	Aragón	Huesca	792942	4669648	WRC La Alfranca	Obtained from WRCs	FHF	H_1-KM972577	196	196	268	272	156	156	214	218	140	148	106	106	205	205	157	161	189	193	231	239	146	150	117	117	178	180	205	213	285	289	158	162	231	243	268	268	138	138	204
227	432	Garduña 2	Cataluña	Barcelona	925443	4598785	Javier Millán Gasca	Road-killed individual	no permission required	-	188	196	272	272	160	160	210	210	140	144	106	110	205	213	153	157	193	193	231	231	150	152	117	117	180	180	205	213	293	293	154	158	231	231	268	268	142	142	204
228	433	Garduña 3	Cataluña	Barcelona	926008	4599080	Javier Millán Gasca	Road-killed individual	no permission required	H_2-KM972578	188	188	268	268	160	164	210	214	132	136	106	106	205	215	161	161	193	193	231	243	142	148	117	117	178	180	209	213	289	289	166	166	231	239	268	268	138	138	200
229	434	14	Castilla León	Salamanca	195078	4545090	José Lopez Bao	Road-killed individual	no permission required	H_2-KM972578	188	196	272	272	160	164	222	222	140	140	106	110	205	213	157	157	185	189	235	235	146	150	117	117	180	180	213	213	289	289	154	158	239	243	270	270	136	136	204
230	435	15	Andalucía	Jaén	491771	4196356	José Lopez Bao	Road-killed individual	no permission required	H_6-KM972582	188	196	264	272	160	164	210	210	136	140	106	106	213	213	157	157	189	189	247	247	146	146	117	117	180	180	213	217	289	293	154	158	231	231	268	268	138	138	204
231	436	19	Castilla León	Salamanca	277714	4512026	José Lopez Bao	Road-killed individual	no permission required	H_7-KM972583	188	188	268	272	160	164	230	230	132	136	106	106	205	213	157	157	189	189	239	247	146	150	117	117	180	180	213	213	289	289	154	158	235	243	268	268	136	138	204
232	437	20	Andalucía	Cádiz	281201	4085328	José Lopez Bao	Road-killed individual	no permission required	H_1-KM972577	188	192	268	268	164	164	202	226	140	140	106	110	205	213	153	161	189	189	235	247	146	146	117	117	-	-	213	213	289	289	150	158	231	231	268	270	136	136	204
233	438	27	Andalucía	Córdoba	369844	4201180	José Lopez Bao	Road-killed individual	no permission required	H_1-KM972577	188	188	272	274	164	164	210	218	132	136	104	106	205	207	157	157	189	193	231	239	146	146	117	119	180	182	213	213	289	293	150	158	239	247	268	268	138	138	204
234	439	44	Extremadura	Badajoz	217155	4214203	José Lopez Bao	Road-killed individual	no permission required	H_1-KM972577	188	196	268	272	156	160	202	202	136	144	106	106	205	213	157	157	189	189	235	247	146	146	117	117	178	182	213	213	289	293	154	158	231	243	262	272	136	136	204
235	440	45	Galicia	A Coruña	13188	4746515	José Lopez Bao	Road-killed individual	no permission required	H_1-KM972577	188	196	268	268	164	164	230	230	136	136	106	106	205	211	157	157	185	189	235	235	144	146	117	117	180	180	213	213	289	293	150	162	235	239	270	272	136	136	208
236	441	Mf31E0408	Castilla La Mancha	Cuenca	573800	4436089	Cristina Mata	Road-killed individual	no permission required	-	188	188	268	272	160	160	206	226	136	140	106	106	205	213	153	157	189	189	243	247	146	146	117	117	180	180	213	213	289	293	154	158	239	243	268	268	136	138	204
237	442	GAL	Galicia	Pontevedra	78751	4726409	Xose Pardavilla	Road-killed individual	no permission required	H_2-KM972578	188	188	272	272	160	164	194	198	136	140	106	106	211	211	161	161	193	193	239	239	142	146	117	119	-	-	213	213	293	293	150	158	231	231	268	270	138	138	208
238	443	PF	Extremadura	Cáceres	186044	4341539	Francisco Fonseca	Road-killed individual	no permission required	H_1-KM972577	188	188	272	272	160	160	198	198	132	132	106	106	205	205	157	157	189	189	235	251	146	146	119	119	180	182	213	213	293	293	150	150	235	235	268	268	136	136	208
239	E-427	ec_A	Castilla La Mancha	Ciudad Real	381366	4329263	WRC El Chaparrillo.	Obtained from WRCs	avp_12_013_aut	-	188	188	268	268	160	164	214	226	136	140	106	110	205	209	157	157	189	197	235	243	146	146	117	117	180	180	213	213	289	289	150	158	231	235	268	270	136	136	208
240	E-445	2045/CO/12	Andalucía	Córdoba	367410	4172996	WRC of Málaga	Obtained from WRCs	SGYB/FOA/EFT/CFS	-	188	188	268	268	160	164	202	226	-	-	104	106	215	215	157	157	189	193	235	243	142	146	117	117	180	182	209	213	293	293	158	158	235	235	268	268	138	138	204
241	E-446	2382/EX/12	Extremadura	Extremadura	241074	4459190	WRC of Málaga	Obtained from WRCs	SGYB/FOA/EFT/CFS	-	188	188	268	272	160	160	218	226	136	140	104	106	205	213	157	157	189	189	239	239	146	146	117	121	180	180	213	213	289	289	154	162	231	243	268	272	136	136	208
242	E-451	Mf 1	Comunidad valenciana	Valencia	662800	4314600	Juan Manuel Pérez García	Road-killed individual	no permission required	-	188	196	272	272	160	164	206	226	136	140	106	106	205	205	157	157	189	189	243	255	146	146	117	119	178	180	213	213	285	293	158	158	215	235	268	268	136	136	208
243	E-475	27987	Castilla León	León	310373	4748377	Mammal collection, Biological Station of Doñana	Specimen from collection	04/13	-	188	196	270	272	156	164	210	218	132	136	104	106	205	215	157	157	189	189	239	243	146	150	117	117	182	186	213	213	289	293	158	158	247	247	268	268	138	138	204
244	E-476	28199	Andalucía	Granada	370265	4145030	Mammal collection, Biological Station of Doñana	Specimen from collection	04/13	-	188	188	-	-	160	164	202	202	136	136	104	106	205	205	157	157	189	189	239	239	146	146	117	117	178	180	213	217	289	289	154	158	-	-	268	268	138	138	204
245	E-477	28300	Andalucía	Granada	349722	4141626	Mammal collection, Biological Station of Doñana	Specimen from collection	04/13	-	188	188	272	272	164	164	210	218	132	140	104	106	205	213	157	157	189	193	231	235	146	150	117	117	178	180	217	217	293	293	150	158	-	-	268	268	138	138	204
246	E-478	28201	Andalucía	Jaén	421090	4143142	Mammal collection, Biological Station of Doñana	Specimen from collection	04/13	-	188	188	270	272	164	164	202	214	132	136	104	106	205	215	157	157	189	189	231	239	146	146	117	117	178	182	213	217	289	289	158	158	-	-	268	268	138	138	204
247	E-479	28203	Andalucía	Jaén	427343	4137067	Mammal collection, Biological Station of Doñana	Specimen from collection	04/13	-	188	188	272	272	160	168	206	218	132	136	104	106	205	205	157	157	189	193	231	243	146	146	117	117	180	180	213	217	285	293	150	158	231	231	268	268	136	138	208
248	E-480	28464	Andalucía	Córdoba	373008	4147971	Mammal collection, Biological Station of Doñana	Specimen from collection	04/13	-	188	188	272	272	160	164	210	210	132	136	106	110	207	207	153	157	189	193	243	247	142	146	117	117	180	180	213	217	289	289	154	154	235	243	268	268	136	138	208
249	3-p	Mf003	PORTUGAL	PORTUGAL	64451	4.61257e+06	CE3C carnivore tissue bank	Road-killed individual	no permission required	H_1-KM972577	188	188	272	272	160	164	218	222	140	140	106	110	205	213	157	157	189	189	239	239	146	146	115	119	180	182	209	213	289	289	158	158	235	239	268	268	138	138	208
250	4-p	Mf004	PORTUGAL	PORTUGAL	10521.1	4.23651e+06	CE3C carnivore tissue bank	Road-killed individual	no permission required	H_2-KM972578	188	188	268	268	160	160	206	210	140	148	104	106	211	213	157	157	189	193	247	247	146	150	117	117	180	180	213	213	289	289	154	154	235	239	268	272	136	138	204
251	14-p	Mf014	PORTUGAL	PORTUGAL	39447	4.62745e+06	CE3C carnivore tissue bank	Road-killed individual	no permission required	H_1-KM972577	188	188	268	272	160	164	202	210	144	144	106	110	205	211	157	161	189	189	239	239	146	150	119	119	180	182	213	213	293	293	150	158	235	243	272	272	138	138	208
252	15-p	Mf015	PORTUGAL	PORTUGAL	71670	4.62205e+06	CE3C carnivore tissue bank	Road-killed individual	no permission required	H_1-KM972577	188	188	272	272	160	164	214	214	132	136	104	106	211	211	157	161	189	189	235	247	142	150	119	119	180	182	209	209	289	293	150	158	235	243	272	272	136	138	204
253	20-p	Mf020	PORTUGAL	PORTUGAL	57557	4.55675e+06	CE3C carnivore tissue bank	Road-killed individual	no permission required	H_1-KM972577	188	188	272	272	160	164	206	222	132	140	106	106	205	211	153	157	189	189	239	243	146	150	117	119	180	180	213	213	289	293	150	158	235	243	268	268	136	138	220
254	21-p	Mf021	PORTUGAL	PORTUGAL	82722	4.27361e+06	CE3C carnivore tissue bank	Road-killed individual	no permission required	H_1-KM972577	188	188	268	268	156	160	206	206	132	140	104	106	205	211	157	157	185	189	243	247	146	152	117	117	180	180	213	213	293	293	150	158	235	235	268	270	136	138	204
255	26-p	Mf026	PORTUGAL	PORTUGAL	49581	4.20876e+06	CE3C carnivore tissue bank	Road-killed individual	no permission required	H_1-KM972577	188	196	268	272	160	160	202	206	140	148	104	104	213	213	153	157	189	189	235	247	146	150	117	117	178	180	209	213	289	289	154	158	235	235	268	270	136	136	204
256	31-p	Mf031	PORTUGAL	PORTUGAL	119327	4.25713e+06	CE3C carnivore tissue bank	Road-killed individual	no permission required	H_1-KM972577	188	188	268	272	160	164	202	206	132	140	104	106	211	211	153	157	189	193	243	255	146	150	117	117	180	180	213	217	289	293	154	158	231	235	268	268	136	138	204
257	35-p	Mf035	PORTUGAL	PORTUGAL	111632	4.58263e+06	CE3C carnivore tissue bank	Road-killed individual	no permission required	H_2-KM972578	188	188	268	272	160	160	198	214	132	144	104	104	211	213	157	161	189	189	239	247	146	146	117	119	180	182	213	213	289	297	154	158	231	243	270	272	136	138	208
258	36-p	Mf036	PORTUGAL	PORTUGAL	11762.8	4.2738e+06	CE3C carnivore tissue bank	Road-killed individual	no permission required	H_1-KM972577	188	196	268	274	160	160	206	210	132	140	106	106	211	211	157	157	189	189	239	247	146	150	117	117	178	178	209	213	289	293	154	154	231	235	268	268	136	138	204
259	39-p	Mf039	PORTUGAL	PORTUGAL	118090	4.2648e+06	CE3C carnivore tissue bank	Road-killed individual	no permission required	H_2-KM972578	188	188	268	276	160	164	198	202	132	132	104	106	213	213	153	157	189	189	235	243	146	146	117	119	178	178	213	213	293	293	154	154	235	235	268	268	136	136	208
260	40-p	Mf040	PORTUGAL	PORTUGAL	49984	4.26846e+06	CE3C carnivore tissue bank	Road-killed individual	no permission required	H_1-KM972577	188	188	276	276	160	160	198	198	132	132	104	106	205	211	153	157	189	189	239	243	150	150	117	117	178	180	213	213	289	289	150	158	231	235	268	272	136	138	204
261	44-p	Mf044	PORTUGAL	PORTUGAL	131025	4.47086e+06	CE3C carnivore tissue bank	Road-killed individual	no permission required	H_1-KM972577	188	196	268	272	160	160	214	218	136	136	104	104	205	213	157	161	189	197	243	251	146	146	117	119	180	182	213	213	289	293	150	154	239	243	262	272	136	136	204
262	47-p	Mf047	PORTUGAL	PORTUGAL	64141	4.28511e+06	BRISA & Clara Grilo	Road-killed individual	no permission required	H_1-KM972577	188	188	274	276	164	164	206	214	136	140	106	106	211	213	157	157	189	189	251	251	146	150	117	117	180	180	209	213	289	293	150	158	235	247	268	272	136	136	204
263	48-p	Mf048	PORTUGAL	PORTUGAL	13718.3	4.27151e+06	CE3C carnivore tissue bank	Road-killed individual	no permission required	H_1-KM972577	188	188	268	274	160	160	206	206	140	140	106	106	211	211	157	157	189	189	247	251	146	150	117	117	178	178	213	213	289	289	154	158	231	235	268	268	136	136	208
264	49-p	Mf049	PORTUGAL	PORTUGAL	78243	4.2365e+06	CE3C carnivore tissue bank	Road-killed individual	no permission required	H_1-KM972577	188	188	272	272	160	160	198	206	136	140	106	106	211	213	157	157	189	189	239	243	146	146	117	117	178	180	213	213	289	289	150	154	235	235	268	268	136	138	204
265	50-p	Mf050	PORTUGAL	PORTUGAL	19246.7	4.25828e+06	BRISA & Clara Grilo	Road-killed individual	no permission required	H_1-KM972577	188	188	268	274	160	160	206	218	136	140	106	106	211	211	153	157	189	189	239	239	146	152	117	117	178	180	209	209	289	289	158	158	231	235	268	268	136	138	208
266	51-p	Mf051	PORTUGAL	PORTUGAL	34986	4.29022e+06	BRISA & Clara Grilo	Road-killed individual	no permission required	-	188	188	268	276	160	164	198	210	140	144	106	106	205	205	157	157	189	189	239	247	146	150	117	117	180	180	213	213	289	289	158	158	231	235	268	270	136	136	208
267	56-p	Mf056	PORTUGAL	PORTUGAL	51506	4.29e+06	BRISA & Clara Grilo	Road-killed individual	no permission required	H_1-KM972577	188	196	276	276	160	160	218	218	132	132	106	106	205	213	157	157	189	189	239	251	146	152	117	117	178	180	209	209	289	289	154	154	231	231	270	272	136	136	208
268	63-p	Mf063	PORTUGAL	PORTUGAL	84721	4.29702e+06	BRISA & Clara Grilo	Road-killed individual	no permission required	H_1-KM972577	188	196	272	276	156	164	210	218	136	140	106	106	213	213	157	157	189	189	235	247	146	150	117	117	178	180	213	213	289	289	154	158	235	247	270	270	136	136	204
269	65-p	Mf065	PORTUGAL	PORTUGAL	70022	4.63324e+06	CE3C carnivore tissue bank	Road-killed individual	no permission required	H_1-KM972577	188	188	272	272	160	164	210	214	136	140	104	106	205	211	157	161	189	193	239	239	146	150	117	119	180	182	209	209	289	293	146	154	235	235	270	272	136	138	208
270	67-p	Mf067	PORTUGAL	PORTUGAL	19069	4.29655e+06	Clara Grilo	Road-killed individual	no permission required	H_1-KM972577	188	196	268	272	160	160	210	218	132	140	106	106	211	213	153	157	189	189	243	255	146	152	117	117	178	180	209	213	289	289	154	154	235	235	268	268	136	138	204
271	80-p	Mf080	PORTUGAL	PORTUGAL	93030	4.30321e+06	BRISA & Clara Grilo	Road-killed individual	no permission required	H_2-KM972578	188	196	268	268	160	160	206	218	132	136	106	106	213	213	157	157	189	189	-	-	152	152	117	119	178	180	209	209	293	293	150	154	235	235	-	-	136	136	204
272	82-p	Mf082	PORTUGAL	PORTUGAL	62245	4.28121e+06	António Mira	Road-killed individual	no permission required	H_1-KM972577	188	188	272	272	160	164	210	210	132	140	106	106	211	211	157	157	189	189	247	255	146	146	117	117	178	180	213	213	293	293	150	158	243	243	268	268	136	136	208
273	92-p	Mf092	PORTUGAL	PORTUGAL	8815	4.23175e+06	Hugo Matos	Road-killed individual	no permission required	H_2-KM972578	188	188	268	268	160	160	206	206	132	140	106	106	205	213	153	157	185	189	235	247	146	146	117	117	178	178	209	213	289	289	154	154	231	235	268	268	136	136	208
274	120-p	Mf120	PORTUGAL	PORTUGAL	89899	4.25639e+06	Fernando Ascensão	Road-killed individual	no permission required	H_1-KM972577	188	196	268	268	160	160	202	206	140	140	104	104	205	211	157	157	189	189	235	235	150	152	117	117	178	180	213	213	289	289	158	158	231	235	268	268	136	136	208
275	121-p	Mf121	PORTUGAL	PORTUGAL	109276	4.37508e+06	Catarina Moreira & Hélder Duarte	Road-killed individual	no permission required	H_1-KM972577	196	196	268	268	160	160	210	210	132	136	104	104	205	211	157	157	189	189	239	239	146	146	119	119	180	180	209	213	289	293	150	158	231	235	262	272	136	136	204
276	123-p	Mf123B	PORTUGAL	PORTUGAL	115271	4.30705e+06	BRISA & Miguel Rosalino	Road-killed individual	no permission required	H_2-KM972578	188	196	276	276	160	160	202	206	136	144	106	106	205	211	153	161	189	193	239	239	146	146	117	117	178	180	213	213	289	293	154	154	231	235	268	270	136	136	204
277	128-p	Mf128	PORTUGAL	PORTUGAL	26979.8	4.23285e+06	Fernando Ascensão	Road-killed individual	no permission required	H_1-KM972577	188	188	268	272	160	164	202	206	132	148	104	106	211	211	153	157	189	189	239	247	146	152	117	117	180	180	213	213	289	289	154	154	235	239	268	268	136	136	208
278	142-p	Mf142	PORTUGAL	PORTUGAL	58558	4.26805e+06	BRISA & Clara Grilo	Road-killed individual	no permission required	H_2-KM972578	188	188	268	276	160	160	198	206	132	132	106	106	205	211	153	153	189	193	235	239	150	152	117	119	180	180	209	213	293	293	150	154	235	239	268	270	136	136	208
279	147-p	Mf147	PORTUGAL	PORTUGAL	47820	4.29305e+06	BRISA & Clara Grilo	Road-killed individual	no permission required	H_1-KM972577	188	188	268	276	160	160	198	206	136	136	106	106	211	213	157	157	189	189	239	239	146	146	117	117	180	180	209	213	289	289	154	158	231	235	268	268	136	136	204
280	151-p	Mf151	PORTUGAL	PORTUGAL	135019	4.52228e+06	AFN	Road-killed individual	no permission required	H_2-KM972578	188	188	272	272	160	160	198	198	140	140	106	110	211	213	157	157	185	189	239	247	146	150	119	119	180	182	213	213	289	289	150	158	235	239	268	270	138	138	204
281	165-p	Mf165	PORTUGAL	PORTUGAL	90220	4.28864e+06	Ana Galantinho & António Mira	Road-killed individual	no permission required	H_1-KM972577	188	188	268	272	160	160	206	210	132	140	106	106	205	211	157	157	189	189	247	251	146	146	117	117	180	180	213	213	289	293	150	154	231	235	268	268	136	138	204
282	168-p	Mf168	PORTUGAL	PORTUGAL	65464	4.27636e+06	Ana Galantinho & Filipe Carvalho	Road-killed individual	no permission required	H_1-KM972577	188	188	276	276	160	164	206	210	136	136	106	106	205	211	157	157	189	189	235	235	150	152	117	117	178	180	213	213	289	289	154	158	235	239	268	268	136	136	204
283	170-p	Mf170	PORTUGAL	PORTUGAL	91915	4.56526e+06	BRISA & Clara Grilo	Road-killed individual	no permission required	H_1-KM972577	188	188	268	272	164	164	202	214	140	140	106	106	205	211	157	157	189	189	239	239	146	146	117	119	180	182	213	213	289	293	154	158	231	239	268	268	136	138	208
284	173-p	Mf173	PORTUGAL	PORTUGAL	58527	4.67239e+06	Simone Lampa	Road-killed individual	no permission required	H_1-KM972577	188	196	272	272	160	164	194	214	132	136	110	110	205	211	153	161	189	193	239	239	146	146	119	119	178	180	209	213	289	293	158	158	235	235	270	270	138	138	204
285	174-p	Mf174	PORTUGAL	PORTUGAL	37571	4.28949e+06	BRISA & Clara Grilo	Road-killed individual	no permission required	H_1-KM972577	188	188	276	276	160	160	206	214	140	140	106	110	211	211	153	157	189	189	239	247	146	152	117	117	178	180	209	213	293	293	154	158	235	239	268	270	136	136	204
286	176-p	Mf176	PORTUGAL	PORTUGAL	80278	4.24338e+06	BRISA & Clara Grilo	Road-killed individual	no permission required	H_1-KM972577	188	188	268	268	160	160	198	206	132	144	106	106	205	211	153	153	189	193	235	239	146	150	117	117	180	180	213	213	289	293	154	158	231	235	268	268	136	136	204
287	177-p	Mf177	PORTUGAL	PORTUGAL	-5328	4.22107e+06	Estrela Matilde	Road-killed individual	no permission required	H_2-KM972578	188	196	276	276	160	160	206	226	132	140	106	110	211	213	157	157	185	189	239	239	146	146	117	119	180	182	213	217	289	289	154	158	-	-	268	272	136	136	204
288	181-p	Mf181	PORTUGAL	PORTUGAL	-8965	4.22633e+06	Cláudia Matos	Road-killed individual	no permission required	H_2-KM972578	188	196	276	276	160	160	198	198	132	144	106	110	211	213	157	157	189	193	239	247	146	150	117	119	180	182	213	217	289	289	154	158	235	239	268	268	136	136	204
289	187-p	Mf187B	PORTUGAL	PORTUGAL	113136	4.54487e+06	Sara Roque	Road-killed individual	no permission required	H_1-KM972577	188	188	272	272	160	164	214	214	140	140	104	106	205	211	157	161	189	193	247	251	146	146	117	117	180	182	213	213	289	289	154	158	231	239	270	270	136	138	220
290	200-p	Mf200B	PORTUGAL	PORTUGAL	32559	4.27574e+06	Francisco Fonseca	Road-killed individual	no permission required	H_1-KM972577	188	188	274	276	160	160	206	218	136	140	106	110	205	211	157	157	189	189	239	255	146	146	117	117	180	180	209	213	289	289	154	158	231	235	268	268	136	136	204
291	202-p	Mf202	PORTUGAL	PORTUGAL	115775	4.33978e+06	Ana Galantinho & Filipe Carvalho	Road-killed individual	no permission required	-	188	188	268	268	160	164	206	210	136	148	106	106	205	211	153	157	189	189	239	247	146	150	117	117	180	180	213	213	289	289	154	158	235	247	268	268	136	136	204
292	201-p	Mf201	PORTUGAL	PORTUGAL	14311	4.30865e+06	Mafalda P. Basto & Paula Gonçalves	Road-killed individual	no permission required	H_5-KM972581	188	188	276	276	160	160	198	214	-	-	106	106	205	205	157	157	189	189	239	239	146	146	117	117	-	-	213	213	289	289	-	-	-	-	268	268	138	138	204
293	204-p	Mf204	PORTUGAL	PORTUGAL	92541	4.40524e+06	EP - Castelo Branco - José Martins	Road-killed individual	no permission required	H_1-KM972577	188	196	268	268	160	164	214	214	132	140	106	106	213	213	153	161	189	189	239	247	146	150	117	119	180	182	209	213	289	289	154	154	231	235	270	270	138	138	204
294	210-p	Mf210	PORTUGAL	PORTUGAL	62087	4.42768e+06	EP - Castelo Branco - José Martins	Road-killed individual	no permission required	H_1-KM972577	188	188	268	268	160	160	206	226	132	140	106	106	205	211	157	161	189	189	243	251	146	146	119	119	182	182	213	213	289	289	158	158	235	235	268	272	138	138	204
295	217-p	Mf217	PORTUGAL	PORTUGAL	63547	4.6703e+06	Helena Rio Maior	Road-killed individual	no permission required	H_1-KM972577	188	188	272	272	160	160	206	226	132	140	106	106	205	213	157	161	189	193	239	247	146	146	117	119	180	182	209	209	289	297	154	162	235	247	270	270	136	138	208
296	218-p	Mf218	PORTUGAL	PORTUGAL	21821.9	4.22025e+06	Iván Prego Alonso & Sofia Eufrásio	Road-killed individual	no permission required	H_2-KM972578	188	188	268	276	160	160	198	222	132	132	104	106	205	211	157	157	185	189	235	247	146	152	117	119	180	180	213	213	289	293	150	150	235	235	268	268	136	136	208
297	219-p	Mf219	PORTUGAL	PORTUGAL	91946	4.51281e+06	CERVAS - Ricardo Brandão	Road-killed individual	no permission required	H_1-KM972577	188	188	268	272	160	168	214	214	132	140	104	106	205	205	153	157	189	189	247	251	146	150	119	119	180	182	213	213	289	289	154	162	231	235	268	272	138	138	204
298	223-p	Mf223	PORTUGAL	PORTUGAL	216346	4.60198e+06	CERVAS - Ricardo Brandão	Road-killed individual	no permission required	H_11-KM972587	188	196	272	272	164	164	198	206	140	140	104	106	205	211	157	157	189	189	239	239	146	150	117	117	180	180	213	213	289	289	158	158	231	235	-	-	136	138	204
299	227-p	Mf227	PORTUGAL	PORTUGAL	175064	4.55824e+06	CERVAS - Ricardo Brandão	Road-killed individual	no permission required	-	188	196	268	272	164	164	-	-	132	140	106	110	205	211	153	157	189	193	239	239	146	146	117	119	180	180	213	213	289	289	158	158	231	235	270	270	138	138	204
300	228-p	Mf228	PORTUGAL	PORTUGAL	153568	4.55361e+06	CERVAS - Ricardo Brandão	Road-killed individual	no permission required	H_2-KM972578	188	196	272	274	160	160	-	-	140	144	106	106	205	211	153	157	189	189	239	239	-	-	117	119	180	180	213	213	289	293	150	158	235	239	-	-	138	138	204
301	229-p	Mf229B	PORTUGAL	PORTUGAL	115397	4.48873e+06	CERVAS - Ricardo Brandão	Road-killed individual	no permission required	H_1-KM972577	188	196	272	272	160	160	198	214	128	136	106	106	205	213	153	157	189	193	239	239	146	146	119	121	180	180	213	213	289	293	150	150	-	-	268	272	136	136	208
302	230-p	Mf230	PORTUGAL	PORTUGAL	79600	4.56222e+06	EP - Aveiro - Sofia Vasques	Road-killed individual	no permission required	H_1-KM972577	188	188	272	272	160	164	206	206	132	140	106	110	205	211	157	161	189	189	239	243	146	150	119	119	180	180	213	213	289	293	154	154	235	243	268	272	138	138	204
303	232-p	Mf232	PORTUGAL	PORTUGAL	42690	4.48538e+06	Carlos Fonseca	Road-killed individual	no permission required	H_1-KM972577	188	188	268	272	160	164	214	222	140	140	106	106	205	213	153	157	185	189	251	251	146	146	117	119	180	182	213	213	289	289	154	162	235	239	262	268	136	136	204
304	235-p	Mf235	PORTUGAL	PORTUGAL	110085	4.47439e+06	CERVAS - Ricardo Brandão	Road-killed individual	no permission required	H_1-KM972577	188	188	268	268	160	164	206	214	140	140	104	106	213	213	157	161	185	189	239	251	146	146	115	117	180	182	213	213	293	293	154	154	231	235	268	268	138	138	216
305	236-p	Mf236	PORTUGAL	PORTUGAL	115645	4.46862e+06	CERVAS - Ricardo Brandão	Road-killed individual	no permission required	H_11-KM972587	196	196	272	272	160	160	206	222	140	144	106	110	205	211	157	157	185	189	243	243	146	146	117	119	180	180	213	213	289	293	154	158	235	235	268	272	138	138	204
306	238-p	MfSR3/Mf238	PORTUGAL	PORTUGAL	107271	4.55047e+06	Sara Roque & Mónia Nakamura	Road-killed individual	no permission required	H_1-KM972577	188	196	272	272	160	164	198	202	132	140	104	106	205	213	157	161	189	189	-	-	146	150	119	119	180	182	213	213	289	289	150	154	235	243	270	272	136	138	208
307	G-p	MfG	PORTUGAL	PORTUGAL	176524	4.64416e+06	ICNF / PNPG tissue bank	Road-killed individual	no permission required	H_1-KM972577	188	188	272	272	160	164	214	218	132	140	106	106	205	211	157	157	189	189	239	247	-	-	117	119	180	180	213	213	289	293	154	158	235	239	270	270	136	138	204
308	J-p	MfJ	PORTUGAL	PORTUGAL	75904	4.63233e+06	ICNF / PNPG tissue bank	Road-killed individual	no permission required	H_1-KM972577	188	196	268	272	160	164	210	214	136	140	106	110	205	211	157	157	185	189	239	247	146	146	117	117	180	180	209	213	293	293	150	154	239	243	268	272	138	138	204
309	Q-p	MfQ	PORTUGAL	PORTUGAL	75904	4.63233e+06	ICNF / PNPG tissue bank	Road-killed individual	no permission required	H_1-KM972577	188	188	272	272	160	164	210	214	132	140	106	106	205	205	157	161	189	193	239	247	146	146	115	117	180	180	209	213	285	289	154	158	235	235	268	268	-	-	204
310	M-p	MfM	PORTUGAL	PORTUGAL	43592.3	4.64158e+06	ICNF / PNPG tissue bank	Road-killed individual	no permission required	-	188	196	272	274	160	160	210	210	144	144	104	106	205	213	157	161	185	189	-	-	-	-	119	119	180	180	209	213	285	293	150	154	235	239	270	272	136	136	204
311	O-p	MfO	PORTUGAL	PORTUGAL	75904.4	4.63233e+06	ICNF / PNPG tissue bank	Road-killed individual	no permission required	-	188	188	268	272	160	164	214	214	136	136	106	110	205	213	161	161	189	197	251	251	146	146	115	119	178	180	209	213	289	289	150	158	235	235	-	-	-	-	208
312	Mf 500	Mf500	PORTUGAL	PORTUGAL	2312	4.22985e+06	LandGen CBA project - Luciana Simões & Fernando Ascensão	live-trapped individuals	240/2011/CAPT; 241/2011/CAPT; 254/2009/CAPT	H_1-KM972577	188	188	268	274	160	160	198	218	132	136	106	106	205	211	153	157	189	189	243	251	150	152	117	119	-	-	209	213	289	289	150	158	235	235	268	268	136	136	208
313	Mf 501	Mf501	PORTUGAL	PORTUGAL	5965	4.22723e+06	LandGen CBA project - Luciana Simões & Fernando Ascensão	live-trapped individuals	240/2011/CAPT; 241/2011/CAPT; 254/2009/CAPT	H_2-KM972578	188	188	268	268	160	160	206	222	136	140	106	106	213	213	153	157	185	189	239	247	146	146	117	117	-	-	213	217	289	289	154	154	235	235	268	268	136	136	208
314	Mf 503	Mf503	PORTUGAL	PORTUGAL	721	4.21802e+06	LandGen CBA project - Luciana Simões & João Bernardo	live-trapped individuals	240/2011/CAPT; 241/2011/CAPT; 254/2009/CAPT	H_2-KM972578	188	188	268	276	160	160	206	222	136	136	106	110	205	205	157	157	189	189	247	247	146	146	117	119	-	-	213	213	293	293	150	154	235	239	268	268	136	138	204
315	Mf 504	Mf504	PORTUGAL	PORTUGAL	800	4.22464e+06	LandGen CBA project - Luciana Simões & João Bernardo	live-trapped individuals	240/2011/CAPT; 241/2011/CAPT; 254/2009/CAPT	H_1-KM972577	188	188	268	276	160	160	210	210	148	148	104	104	205	213	157	157	189	189	239	243	150	152	119	119	-	-	213	213	289	289	154	154	235	239	268	268	136	136	208
316	Mf 505	Mf505	PORTUGAL	PORTUGAL	-5233	4.19144e+06	LandGen CBA project - Luciana Simões & João Bernardo	live-trapped individuals	240/2011/CAPT; 241/2011/CAPT; 254/2009/CAPT	H_2-KM972578	188	196	276	276	160	164	222	226	132	140	106	106	205	213	153	157	189	189	247	247	146	146	119	119	180	180	209	213	293	293	150	154	235	243	268	268	136	136	208
317	Mf 506	Mf506	PORTUGAL	PORTUGAL	-3506	4.18491e+06	LandGen CBA project - Luciana Simões & João Bernardo	live-trapped individuals	240/2011/CAPT; 241/2011/CAPT; 254/2009/CAPT	H_1-KM972577	188	196	268	276	160	164	198	210	136	140	106	106	205	213	157	157	189	193	247	247	146	150	117	117	-	-	209	217	289	293	150	158	235	235	268	268	136	138	204
318	Mf 507	Mf507	PORTUGAL	PORTUGAL	-3964	4.19295e+06	LandGen CBA project - Luciana Simões & João Bernardo	live-trapped individuals	240/2011/CAPT; 241/2011/CAPT; 254/2009/CAPT	H_1-KM972577	188	188	268	276	160	160	206	210	140	140	104	110	213	213	157	157	189	193	247	251	146	146	117	117	-	-	209	217	289	293	150	154	235	235	268	272	136	138	208
319	Mf 509	Mf509	PORTUGAL	PORTUGAL	4084	4.18401e+06	LandGen CBA project - Luciana Simões & João Bernardo	live-trapped individuals	240/2011/CAPT; 241/2011/CAPT; 254/2009/CAPT	H_2-KM972578	196	196	268	276	160	164	218	218	132	132	104	110	205	205	157	157	185	189	247	251	146	146	117	117	-	-	209	213	289	289	150	154	231	231	268	268	136	138	204
320	Mf 510	Mf510	PORTUGAL	PORTUGAL	6180	4.19168e+06	LandGen CBA project - Luciana Simões & João Bernardo	live-trapped individuals	240/2011/CAPT; 241/2011/CAPT; 254/2009/CAPT	H_2-KM972578	188	188	268	268	160	160	206	218	132	148	106	106	205	213	157	157	189	189	247	251	146	146	119	119	180	180	213	213	293	293	150	154	235	243	268	268	136	136	208
321	Mf 511	Mf511	PORTUGAL	PORTUGAL	708	4.21616e+06	LandGen CBA project - Luciana Simões & Jacinta Mullins	live-trapped individuals	240/2011/CAPT; 241/2011/CAPT; 254/2009/CAPT	H_2-KM972578	188	188	268	276	160	160	206	226	136	144	106	110	205	213	157	157	185	189	247	247	146	146	117	117	-	-	213	213	293	293	150	150	235	235	268	268	138	138	204
322	Mf 512	Mf512	PORTUGAL	PORTUGAL	-3874	4.21634e+06	LandGen CBA project - Luciana Simões & Jacinta Mullins	live-trapped individuals	240/2011/CAPT; 241/2011/CAPT; 254/2009/CAPT	H_2-KM972578	188	196	268	268	160	164	198	222	132	140	104	106	211	213	157	157	189	193	239	247	146	146	117	117	-	-	213	213	293	293	150	158	235	235	268	268	136	136	208
323	Mf 513	Mf513	PORTUGAL	PORTUGAL	-6188	4.21373e+06	LandGen CBA project - Luciana Simões & Jacinta Mullins	live-trapped individuals	240/2011/CAPT; 241/2011/CAPT; 254/2009/CAPT	H_2-KM972578	188	196	268	276	160	160	206	218	140	140	106	106	205	213	153	157	185	189	239	247	146	152	119	119	-	-	209	213	289	289	150	154	235	235	268	268	136	138	204
324	Mf 514	Mf514	PORTUGAL	PORTUGAL	-1573	4.21015e+06	LandGen CBA project - Luciana Simões & Jacinta Mullins	live-trapped individuals	240/2011/CAPT; 241/2011/CAPT; 254/2009/CAPT	H_2-KM972578	188	188	268	274	160	168	218	226	132	140	106	110	211	213	157	157	189	189	247	247	146	150	119	119	-	-	213	217	289	289	150	150	235	235	268	272	-	-	204
325	Mf 515	Mf515	PORTUGAL	PORTUGAL	-2643	4.2083e+06	LandGen CBA project - Luciana Simões & Jacinta Mullins	live-trapped individuals	240/2011/CAPT; 241/2011/CAPT; 254/2009/CAPT	H_2-KM972578	196	196	268	276	160	160	206	206	132	148	106	106	205	211	153	157	189	193	247	247	146	150	119	119	-	-	209	213	289	289	154	154	235	235	268	268	136	136	208
326	Mf 516	Mf516	PORTUGAL	PORTUGAL	8601	4.1987e+06	LandGen CBA project - Luciana Simões & Jacinta Mullins	live-trapped individuals	240/2011/CAPT; 241/2011/CAPT; 254/2009/CAPT	H_2-KM972578	188	188	268	268	160	164	210	226	132	148	106	110	213	213	157	157	185	185	239	255	146	146	117	119	180	180	209	213	289	289	150	154	235	235	268	272	136	136	204
327	Mf 517	Mf517	PORTUGAL	PORTUGAL	768	4.20804e+06	LandGen CBA project - Luciana Simões & Jacinta Mullins	live-trapped individuals	240/2011/CAPT; 241/2011/CAPT; 254/2009/CAPT	H_1-KM972577	188	188	268	268	160	164	206	226	132	140	104	106	211	211	157	157	189	189	247	247	146	152	117	119	-	-	209	209	289	293	150	154	235	235	268	272	136	136	204
328	Mf 518	Mf518	PORTUGAL	PORTUGAL	15037	4.22102e+06	LandGen CBA project - Luciana Simões & Fabiana Marques	live-trapped individuals	240/2011/CAPT; 241/2011/CAPT; 254/2009/CAPT	H_2-KM972578	188	196	268	268	160	160	198	210	132	140	104	106	211	211	157	157	189	189	247	251	146	146	117	119	-	-	213	213	289	289	150	158	235	235	268	268	136	136	208
329	Mf 519	Mf519	PORTUGAL	PORTUGAL	14770	4.22545e+06	LandGen CBA project - Luciana Simões & Fabiana Marques	live-trapped individuals	240/2011/CAPT; 241/2011/CAPT; 254/2009/CAPT	H_2-KM972578	188	196	268	274	160	160	198	202	132	152	106	106	213	213	157	157	189	189	247	247	146	146	117	117	-	-	213	213	289	293	154	158	231	235	268	268	136	136	204
330	Mf 525	Mf525	PORTUGAL	PORTUGAL	11677	4.19629e+06	LandGen CBA project - Luciana Simões & Fabiana Marques	live-trapped individuals	240/2011/CAPT; 241/2011/CAPT; 254/2009/CAPT	H_1-KM972577	188	188	272	272	160	164	210	226	132	132	106	106	205	213	153	157	185	189	235	239	146	146	117	119	180	182	209	209	289	289	150	154	235	239	268	268	136	138	204
331	Mf 529	Mf529	PORTUGAL	PORTUGAL	48335	4.26517e+06	LandGen CBA project - Luciana Simões & Fabiana Marques	live-trapped individuals	240/2011/CAPT; 241/2011/CAPT; 254/2009/CAPT	H_1-KM972577	188	188	276	276	160	160	206	206	132	148	106	106	205	211	157	157	189	189	239	239	150	150	117	117	178	178	209	209	289	289	150	158	231	231	268	268	136	138	208
332	Mf 531	Mf531	PORTUGAL	PORTUGAL	42277	4.25951e+06	LandGen CBA project - Luciana Simões & Fabiana Marques	live-trapped individuals	240/2011/CAPT; 241/2011/CAPT; 254/2009/CAPT	H_1-KM972577	188	196	268	272	160	160	206	218	132	132	106	106	205	205	157	157	189	189	235	243	146	146	117	117	178	180	213	213	289	293	154	158	243	247	268	268	136	136	204
333	Mf 532	Mf532	PORTUGAL	PORTUGAL	45390	4.25328e+06	LandGen CBA project - Luciana Simões & Fabiana Marques	live-trapped individuals	240/2011/CAPT; 241/2011/CAPT; 254/2009/CAPT	H_2-KM972578	188	188	268	268	160	160	198	198	140	140	106	106	205	211	157	157	189	189	235	239	146	146	117	119	180	180	213	213	289	289	158	158	231	231	268	268	136	136	208
334	E39	5 BUR	Castilla León	Burgos	463383	4675535	Gerardo Dominguez	Road-killed individual	no permission required	H_1-KM972577
335	E65	1.BJ	Castilla León	Burgos	468419	4771137	Benjamín Gómez-Moliner	Road-killed individual	no permission required	H_1-KM972577
336	E279	MCSIC-10412	Madrid	Madrid	438240	4485649	Natural History Museum of Barcelona	Specimen from collection	34/2011	H_1-KM972577
337	Mf526	Mf526	PORTUGAL	PORTUGAL	47342	4300953	LandGen CBA project - Luciana Simões & Ana Catarina Silva	live-trapped individuals	240/2011/CAPT; 241/2011/CAPT; 254/2009/CAPT	H_1-KM972577
338	Mf534	Mf534	PORTUGAL	PORTUGAL	35761.1	4.27254e+06	LandGen CBA project - Luciana Simões & Fabiana Marques	live-trapped individuals	240/2011/CAPT; 241/2011/CAPT; 254/2009/CAPT	H_1-KM972577
339	Mf-H	MfH	PORTUGAL	PORTUGAL	75904.4	4.63233e+06	ICNF / PNPG tissue bank	Road-killed individual	no permission required	H_1-KM972577
340	Mf6	Mf6	PORTUGAL	PORTUGAL	81539.5	4.2717e+06	CE3C carnivore tissue bank	Road-killed individual	no permission required	H_2-KM972578
341	E135	7-ASU	Navarra	Navarra	577462	4750641	Asun Gómez	Road-killed individual	no permission required	H_2-KM972578
342	E358	tgr_29	Aragón	Zaragoza	637785	4598762	TRAGSATEC	live-trapped individuals	3088046-CONSERVISON; LL/aic; 13/32	H_2-KM972578
343	Mf237	MfSR1/Mf237	PORTUGAL	PORTUGAL	112378	4.54544e+06	Sara Roque	Road-killed individual	no permission required	H_2-KM972578
344	Mf520	Mf520	PORTUGAL	PORTUGAL	16828.1	4.22888e+06	LandGen CBA project - Luciana Simões & Fabiana Marques	live-trapped individuals	240/2011/CAPT; 241/2011/CAPT; 254/2009/CAPT	H_2-KM972578
345	8	MfRIOsp	La Rioja	La Rioja	510649	4663808	TRAGSATEC	live-trapped individuals	3088046-CONSERVISON; LL/aic; 13/32	H_4-KM972580
346	E251	M020/04	Castilla La Mancha	Ciudad Real	-	-	IREC, Lida Mamián Ruiz & Christian Gortazar)‏	Specimen from collection	no permission required	H_5-KM972581
347	E349	CS-03	Comunidad Valenciana	Castellón	767206	4.50701e+06	WRC Font de Vidre	Obtained from WRCs	463/11BIO	H_5-KM972581
348	Mf9	Mf09	PORTUGAL	PORTUGAL	45833	4293047	CE3C carnivore tissue bank	Road-killed individual	no permission required	H_7-KM972583
349	Mf13	Mf013	PORTUGAL	PORTUGAL	11352	4240725	CE3C carnivore tissue bank	Road-killed individual	no permission required	H_7-KM972583
350	E324	Gor.6508	Pais Vasco	Bizkaia	488585	4785137	WRC of Gorliz	Obtained from WRCs	no permission required	H_7-KM972583
351	E345	Gor.4929	Pais Vasco	Bizkaia	504632	4787461	WRC of Gorliz	Obtained from WRCs	no permission required	H_7-KM972583
352	9	-	Pais Vasco	Bizkaia	480188	4788551	Pedro Abad	Road-killed individual	no permission required	H_7-KM972583
[truncated: 7 more columns]
